# Supplementary material for: Proteomic analysis reveals resistance mechanism against biofuel hexane in Synechocystis sp. PCC 6803
Source: Biotechnol Biofuels. 2012 Sep 7;5:68. doi: 10.1186/1754-6834-5-68 (PMC3479031; doi:10.1186/1754-6834-5-68)
Supplement: Additional file 1 — Table S1. Full list of identified proteins and their ratio across conditions *. [file 1754-6834-5-68-S1.xls]

## Sheet: Suppl Table 1
Supplementary Table 1: Full list of identified proteins and their ratio across conditions *
Gene Locus	Hexane-24h-r1 vs Control-24h-r1	Hexane-24h-r2 vs Control-24h-r1	Hexane-24h-r1 vs Control-24h-r2	Hexane-24h-r2 vs Control-24h-r2	Hexane-48h-r1 vs Control-48h-r1	Hexane-48h-r2 vs Control-48h-r1	Hexane-48h-r1 vs Control-48h-r2	Hexane-48h-r2 vs Control-48h-r2	NCBI	UniProt	CyanoBase	Desription
slr0782	0.000175755		0.00956782	3.43923e-05	0.00171545	2.51889	0.851789	0.0397283	amine oxidase	Uncharacterized protein slr0782;	putative flavin-containing monoamine oxidase	conserved hypothetical protein {Synechocystis sp. PCC6803}
sll0184	0.942507				5.74713			0.0557631	RNA polymerase sigma factor SigC	Probable RNA polymerase sigma-C factor;	group2 RNA polymerase sigma factor SigC	RNA polymerase sigma-c factor {Synechocystis sp. PCC6803}
slr0163		20.8333	0.494315			0.0529437		0.0677645	pilin biogenesis protein	Pilin biogenesis protein;	a part of pilC, pilin biogenesis protein, required for twitching motility	pilin biogenesis protein {Synechocystis sp. PCC6803}
slr1228	0.482393			1.70358		0.0832986		0.0776337	peptide chain release factor 3	Peptide chain release factor 3;	peptide-chain-release factor 3	peptide chain release factor 3 {Synechocystis sp. PCC6803}
sll0872	1.06724	3.003	1.86916	4.87805	2.00803	0.215517	1.98413	0.258732	hypothetical protein sll0872	Sll0872 protein;	unknown protein	hypothetical protein {Synechocystis sp. PCC6803}
sll0912	0.967118	1.0101	0.546747	0.570451	1.33333	0.70373	0.757576	0.403388	ABC transporter	ABC transporter;	ABC transporter ATP binding protein	hypothetical {Synechocystis sp. PCC6803}
slr0041	0.94697	1.08578	2.14592	1.46199	3.59712	1.43472	1.02775	0.483325	hypothetical protein slr0041	Bicarbonate transport system permease protein CmpB;	bicarbonate transport system permease protein	nitrate transporter protein (nrtB) homolog (cmpB) {Synechocystis sp. PCC6803}
slr0904	0.755287	0.984252	0.515198	0.671141	1.03842	0.678887	0.738552	0.487329	hypothetical protein slr0904	Slr0904 protein;	competence protein ComM homolog	Mg(2+) chelatase family protein {Synechocystis sp. PCC6803}
slr0171	0.924214	0.701262	1.12486	0.852515	1.01937	0.552792	0.985222	0.539374	photosystem I assembly protein	Ycf37 gene product;	photosystem I assembly related protein Ycf37	conserved hypothetical protein {Synechocystis sp. PCC6803}
ssl2084	3.10559	3.5461	3.46021	5.12821	1.95312	0.59453	1.72117	0.551572	acyl carrier protein	Acyl carrier protein;	acyl carrier protein	acyl carrier protein {Synechocystis sp. PCC6803}
slr0589	1.00301	0.628536	1.14548	0.716332	1.07296	0.724638	0.810373	0.551876	hypothetical protein slr0589	Slr0589 protein;	hypothetical protein	hypothetical protein {Synechocystis sp. PCC6803}
slr1622	1.12994	1.28866	1.3459	1.53846	1.16009	0.55991	1.18624	0.563063	inorganic pyrophosphatase	Inorganic pyrophosphatase;	soluble inorganic pyrophosphatase	inorganic pyrophosphatase (ec 3.6.1.1) (pyrophosphate phospho- hydrolase) (ppase) {Synechocystis sp. PCC6803}
sll1101	0.834725	1.16822	0.868056	1.08814	1.24844	0.587889	1.3245	0.575705	30S ribosomal protein S10	30S ribosomal protein S10;	30S ribosomal protein S10	30S ribosomal protein S10 {Synechocystis sp. PCC6803}
sll0207	1.40056	1.49701	1.16279	1.25	0.875657	0.809061	0.731529	0.591017	glucose-1-phosphate thymidylyltransferase	Glucose-1-phosphate thymidylyltransferase;	glucose-1-phosphate thymidylyltransferase	glucose-1-phosphate thymidylyltransferase {Synechocystis sp. PCC6803}
slr2099	1.27551	0.93633	1.30208	0.95511	0.908265	0.573723	0.938967	0.598802	hybrid sensory kinase	Hybrid sensory kinase;	two-component hybrid sensor and regulator	histidine protein kinase AsgD, putative {Synechocystis sp. PCC6803}
ssr1604	0.500751	0.550358	0.37092	0.433651	0.646412	0.549451	0.689655	0.603136	50S ribosomal protein L28	50S ribosomal protein L28;	50S ribosomal protein L28	cyanelle ribosomal protein L28 {Synechocystis sp. PCC6803}
slr1626	1.38313	0.956938	1.14025	0.787402	0.797448	0.456413	1.05042	0.607165	hypothetical protein slr1626	Probable dihydroneopterin aldolase;	dihydroneopterin aldolase	probable dihydroneopterin aldolase (ec 4.1.2.25) (dhna) {Synechocystis sp. PCC6803}
sll1801	0.574713	0.710732	0.504541	0.622665	1.68067	0.510204	1.99601	0.611247	50S ribosomal protein L23	50S ribosomal protein L23;	50S ribosomal protein L23	50s ribosomal protein l23 {Synechocystis sp. PCC6803}
sll0615	0.861326	0.931099	0.95511	1.03093	0.654879	0.719942	0.552181	0.612745	transmembrane protein FT27	UPF0016 membrane protein sll0615;	hypothetical protein	01169 Uncharacterized (transmembrane domain) protein family. {Synechocystis sp. PCC6803}
slr0007	0.865801	0.700771	0.999001	0.807754	0.602047	0.615385	0.597372	0.616523	hypothetical protein slr0007	Slr0007 protein;	probable sugar-phosphate nucleotidyltransferase	hypothetical glucose-1-phosphate thymidylyltransferase, putative {Synechocystis sp. PCC6803}
ssl3437	0.492126	0.634921	0.520562	0.677507	0.925926	0.560538	1.01626	0.620732	30S ribosomal protein S17	30S ribosomal protein S17;	30S ribosomal protein S17	30s ribosomal protein s17 {Synechocystis sp. PCC6803}
sll0629	1.94175	1.30548	2.85714	1.91571	2.1097	0.705219	1.84502	0.621891	photosystem I subunit X	Photosystem I reaction center subunit PsaK 2;	alternative photosystem I reaction center subunit X	photosystem i reaction centre subunit x (psi-k) {Synechocystis sp. PCC6803}
sll1292	1.02041	1.38504	1.08814	1.47493	1.08578	0.803213	0.942507	0.623053	CheY family protein	CheY subfamily;	two-component response regulator CheY subfamily	similar to sir1042 protein of Synechocystis sp. strain PCC 6803 {Synechocystis sp. PCC6803}
sll1214	1.15875	1.05932	1.0661	0.970874	0.794913	0.660502	0.740741	0.627746	magnesium-protoporphyrin IX monomethyl ester cyclase	Magnesium-protoporphyrin IX monomethyl ester [oxidative] cyclase 1;	hypothetical protein YCF59	conserved hypothetical protein (orf349) {Synechocystis sp. PCC6803}
slr0758	0.998004	0.877193	0.793651	0.783085	0.881057	0.75643	0.853242	0.632111	circadian clock protein KaiC	Circadian clock protein kinase kaiC;	circadian clock protein KaiC homolog	KaiC {Synechocystis sp. PCC6803}
sll0223	0.906618	0.901713	2.22222	2.079	1.47275	0.788644	1.19904	0.634921	NAD(P)H-quinone oxidoreductase subunit 2	NAD(P)H-quinone oxidoreductase subunit 2;	NADH dehydrogenase subunit 2	conserved hypothetical protein {Synechocystis sp. PCC6803}
sll1802	0.718391	1.08696	0.587544	0.851789	0.807754	0.657895	0.819001	0.637349	50S ribosomal protein L2	50S ribosomal protein L2;	50S ribosomal protein L2	50s ribosomal protein l2 {Synechocystis sp. PCC6803}
sll1571	0.891266	0.969932	0.835422	0.907441	0.805153	0.817661	0.623053	0.639386	hypothetical protein sll1571	Sll1571 protein;	hypothetical protein	hypothetical protein {Synechocystis sp. PCC6803}
sll1223	0.765697	0.881834	0.603865	0.8	0.869565	0.84246	0.843882	0.640205	bidirectional hydrogenase complex protein HoxU	Hydrogenase subunit;	diaphorase subunit of the bidirectional hydrogenase	hoxU {Synechocystis sp. PCC6803}
slr0626	0.860585	0.535619	1.20482	0.94518	1.53846	0.542005	1.36054	0.640205	hypothetical protein slr0626	Slr0626 protein;	probable glycosyltransferase	conserved hypothetical protein {Synechocystis sp. PCC6803}
slr0844	1.35501	1.3459	1.34048	1.36426	0.845309	0.701262	0.905797	0.642674	NAD(P)H-quinone oxidoreductase subunit F	NAD(P)H-quinone oxidoreductase chain 5;	NADH dehydrogenase subunit 5	NADH-plastoquinone oxidoreductase chain 5 {Synechocystis sp. PCC6803}
slr1363	0.963391	0.86881	1.13507	0.992063	0.935454	0.638978	0.95057	0.645578	hypothetical protein slr1363	Slr1363 protein;	hypothetical protein	conserved hypothetical protein {Synechocystis sp. PCC6803}
ssr2554	1.19332	1.81818	1.07527	1.50376	1.15207	1.0352	1.03413	0.65445	hypothetical protein ssr2554	Ssr2554 protein;	hypothetical protein	hypothetical protein {Synechocystis sp. PCC6803}
slr1139	1.11982	1.30208	1.15207	1.30719	1.09529	0.628931	1.20192	0.659631	thioredoxin	Thioredoxin-like protein slr1139;	thioredoxin	thioredoxin {Synechocystis sp. PCC6803}
slr1877	0.846024	0.755287	0.74129	0.777605	1.34048	1.20482	0.849618	0.660066	5-oxo-1,2,5-tricarboxilic-3-penten acid decarboxilase/isomer	5-oxo-1,2,5-tricarboxilic-3-penten acid decarboxilase/isomer;	2-hydroxyhepta-2,4-diene-1,7-dioate isomerase	2-hydroxyhepta-2,4-diene-1,7-dioate isomerase/5-carboxymethyl-2-oxo-hex-3-ene-1,7-dioate decarboxylase (hpcE) {Synechocystis sp. PCC6803}
slr0677	0.968054	0.865052	1.06838	1.04275	0.808407	0.8726	0.635728	0.667111	biopolymer transport ExbB protein	Putative biopolymer transport protein exbB-like 2;	biopolymer transport ExbB like protein	hypothetical protein {Synechocystis sp. PCC6803}
sll1796	2.27273	3.09598	1.70068	2.31481	1.59236	0.679348	1.55763	0.671141	cytochrome C553	Cytochrome c6;	cytochrome c553	cytochrome c6 {Synechocystis sp. PCC6803}
slr2075	0.903342	1.7762	0.90009	1.77305	1.49701	0.715308	1.43885	0.674764	co-chaperonin GroES	10 kDa chaperonin;	10kD chaperonin	10 kd chaperonin {Synechocystis sp. PCC6803}
sll1252	1.01729	1.14286	0.963391	0.999001	0.987167	0.667557	0.840336	0.677966	hypothetical protein sll1252	Sll1252 protein;	hypothetical protein	conserved hypothetical protein {Synechocystis sp. PCC6803}
slr0055	1.02564	1.3459	0.500751	0.722022	0.65189	0.884173	0.517063	0.67981	anthranilate synthase component II	Anthranilate synthase component II;	anthranilate synthase component II	() {Synechocystis sp. PCC6803}
sll0772	0.892857	0.892061	1.00503	1.00402	0.565611	0.779423	0.566251	0.685401	hypothetical protein sll0772	Uncharacterized protein sll0772;	probable porin; major outer membrane protein	conserved hypothetical protein {Synechocystis sp. PCC6803}
sll0069	1.25471	0.763359	1.0661	0.647668	0.924214	0.853242	0.736377	0.685871	hypothetical protein sll0069	Sll0069 protein;	hypothetical protein	hypothetical protein {Synechocystis sp. PCC6803}
sll0920	0.869565	0.958773	0.805153	0.856898	1.02669	0.918274	0.895255	0.687758	phosphoenolpyruvate carboxylase	Phosphoenolpyruvate carboxylase;	phosphoenolpyruvate carboxylase	phosphoenolpyruvate carboxylase {Synechocystis sp. PCC6803}
sll1322	1.25313	1.10988	1.30378	0.978474	0.994036	0.813008	0.98912	0.687758	F0F1 ATP synthase subunit A	ATP synthase subunit a;	ATP synthase A chain of CF(0)	ATP synthase a chain {Synechocystis sp. PCC6803}
ssl3364	1.20048	2.20751	1.58479	2.63852	2.40385	0.723589	2.40964	0.688705	hypothetical protein ssl3364	Ssl3364 protein;	CP12 polypeptide	conserved hypothetical protein {Synechocystis sp. PCC6803}
sll0783	0.705219	0.664011	0.699301	0.657462	0.699301	0.604595	0.796178	0.694927	hypothetical protein sll0783	Sll0783 protein;	unknown protein	hypothetical protein {Synechocystis sp. PCC6803}
sll1803	0.534188	0.51573	0.638162	0.650195	1.08342	0.727802	1.08814	0.696864	50S ribosomal protein L22	50S ribosomal protein L22;	50S ribosomal protein L22	50s ribosomal protein l22 {Synechocystis sp. PCC6803}
sll1594	1.19904	1.51976	1.37174	1.40056	1.24688	0.792393	1.03842	0.70373	rubisco operon transcriptional regulator	Rubisco operon transcriptional regulator;	ndhF3 operon transcriptional regulator, LysR family protein	rubisco operon transcriptional regulator {Synechocystis sp. PCC6803}
slr0381	1.02775	1.0395	1.13895	1.17096	1.27877	0.937207	0.801925	0.705716	hypothetical protein slr0381	Probable lactoylglutathione lyase;	lactoylglutathione lyase	lactoylglutathione lyase {Synechocystis sp. PCC6803}
sll0813	0.86881	0.793021	1.02987	0.826446	0.75643	0.919118	0.702741	0.706215	cytochrome C oxidase subunit II	Cytochrome c oxidase subunit 2;	cytochrome c oxidase subunit II	cytochrome c oxidase subunit II {Synechocystis sp. PCC6803}
sll0108	1.07527	0.892061	0.994036	0.913242	0.662691	0.633714	0.688231	0.709723	ammonium/methylammonium permease	Putative ammonium transporter sll0108;	ammonium/methylammonium permease	ammonium transporter {Synechocystis sp. PCC6803}
sll0554	1.1274	1.35135	0.979432	1.02249	1.07411	0.733676	0.97371	0.711238	ferredoxin-thioredoxin reductase, catalytic chain	Ferredoxin-thioredoxin reductase, catalytic chain;	ferredoxin-thioredoxin reductase, catalytic chain	ferredoxin-thioredoxin reductase {Synechocystis sp. PCC6803}
sll1743	1.0582	1.51745	0.951475	1.30548	1.06724	0.864304	1.34409	0.711744	50S ribosomal protein L11	50S ribosomal protein L11;	50S ribosomal protein L11	L11 protein {Synechocystis sp. PCC6803}
sll0420	1.04712	1.97239	0.891266	1.67504	1.25313	0.766284	1.15607	0.713267	urease subunit beta	Urease subunit beta;	urease beta subunit	urease beta subunit {Synechocystis sp. PCC6803}
slr0886	0.92081	0.869565	1.0627	1.04058	0.76746	0.71736	0.874891	0.71736	3-ketoacyl-(acyl-carrier-protein) reductase	3-oxoacyl-[acyl-carrier-protein] reductase 1;	3-oxoacyl-[acyl-carrier protein] reductase	3-ketoacyl-acyl carrier protein reductase {Synechocystis sp. PCC6803}
sll1045	1.03306	1.26743	0.860585	0.849618	1.37741	0.969932	0.890472	0.71736	mutator MutT protein	Mutator MutT protein;	mutator MutT protein	putative 8-oxo-dGTPase {Synechocystis sp. PCC6803}
slr1176	0.961538	0.864304	0.969932	0.897666	1.06724	0.873362	1.01937	0.725163	glucose-1-phosphate adenylyltransferase	Glucose-1-phosphate adenylyltransferase;	glucose-1-phosphate adenylyltransferase	ADP-glucose pyrophosphorylase {Synechocystis sp. PCC6803}
slr0058	1.16822	1.06045	1.12867	1.10497	1.28205	0.798722	1.38696	0.725163	hypothetical protein slr0058	Slr0058 protein;	hypothetical protein	hypothetical protein {Synechocystis sp. PCC6803}
slr2058	0.787402	0.866551	0.877193	0.968992	0.904977	0.74239	0.784929	0.727273	DNA topoisomerase I	DNA topoisomerase 1;	DNA topoisomerase I	DNA topoisomerase i {Synechocystis sp. PCC6803}
slr0118	1.17786	1.06952	1.04493	0.982318	0.863558	0.819672	0.835422	0.728332	thiamine biosynthesis protein ThiC	Phosphomethylpyrimidine synthase;	thiamine biosynthesis protein ThiC	thiamine biosynthesis protein {Synechocystis sp. PCC6803}
sll1270	0.993049	1.03306	1.28205	1.04712	0.932836	1.04058	0.849618	0.728863	glutamine ABC transporter	Glutamine-binding periplasmic protein/glutamine transport system permease protein;	periplasmic substrate-binding and integral membrane protein of the ABC-type Bgt permease for basic amino acids and glutamine BgtB	amino acid ABC transporter, permease protein {Synechocystis sp. PCC6803}
slr0334	1.18064	1.25471	0.870322	0.884956	0.904159	0.847458	0.776398	0.729927	hypothetical protein slr0334	Slr0334 protein;	unknown protein	hypothetical protein {Synechocystis sp. PCC6803}
sll1178	1.40252	1.19048	1.06838	0.946074	0.862813	0.867303	0.819001	0.732064	nodulation protein	Uncharacterized protein sll1178;	probable carbamoyl transferase	MmcS {Synechocystis sp. PCC6803}
ssr1399	0.60423	0.817661	0.524384	0.734214	1.12867	0.52687	1.77936	0.732064	30S ribosomal protein S18	30S ribosomal protein S18;	30S ribosomal protein S18	cyanelle ribosomal protein S18 {Synechocystis sp. PCC6803}
slr1507	0.959693	0.840336	0.943396	0.757002	1.29702	0.862069	1.20192	0.734754	hypothetical protein slr1507	Slr1507 protein;	hypothetical protein	conserved hypothetical protein {Synechocystis sp. PCC6803}
slr1289	0.926784	0.803859	1.01729	0.924214	0.938086	0.749064	0.962464	0.735294	isocitrate dehydrogenase	Isocitrate dehydrogenase [NADP];	isocitrate dehydrogenase (NADP+)	isocitrate dehydrogenase [nadp] (ec 1.1.1.42) (oxalosuccinate decarboxylase) (idh) {Synechocystis sp. PCC6803}
slr1513	1.04167	1.31926	1.15075	1.42248	4.31034	1.34953	2.25225	0.735294	hypothetical protein slr1513	Membrane-associated protein slr1513;	periplasmic protein, function unknown	hypothetical protein {Synechocystis sp. PCC6803}
slr1843	0.895255	0.856164	1.00402	0.879507	0.922509	0.720981	0.903342	0.73692	glucose-6-phosphate 1-dehydrogenase	Glucose-6-phosphate 1-dehydrogenase;	glucose 6-phosphate dehydrogenase	glucose-6-phosphate 1-dehydrogenase {Synechocystis sp. PCC6803}
slr0447	1.0395	0.925069	1.05708	0.974659	0.769823	0.699301	0.747943	0.738007	negative aliphatic amidase regulator	Negative aliphatic amidase regulator;	periplasmic protein, ABC-type urea transport system substrate-binding protein	urea/short-chain amide ABC transporter, periplasmic urea/short-chain amide-binding protein {Synechocystis sp. PCC6803}
sll0495	1.02145	0.917431	0.919118	1.0627	1.06496	0.931099	0.925926	0.738007	asparaginyl-tRNA synthetase	Asparaginyl-tRNA synthetase;	asparaginyl-tRNA synthetase	asparaginyl-trna synthetase (ec 6.1.1.22) (asparagine--trna ligase) (asnrs) {Synechocystis sp. PCC6803}
sll0931	1.06952	1.24688	1.23153	1.60772	0.970874	0.509684	1.20627	0.738007	hypothetical protein sll0931	Sll0931 protein;	hypothetical protein	hypothetical protein {Synechocystis sp. PCC6803}
sll1033	0.986193	1.00908	0.997009	0.898473	1.15075	0.981354	0.823045	0.738552	protein serine/threonine phosphatase	Sll1033 protein;	probable protein phosphatase	conserved hypothetical protein {Synechocystis sp. PCC6803}
sll0421	0.919963	0.855432	1.05374	1.01112	0.849618	0.728863	0.834725	0.738552	adenylosuccinate lyase	Adenylosuccinate lyase;	adenylosuccinate lyase	adenylosuccinate lyase {Synechocystis sp. PCC6803}
sll1091	1.21507	1.03734	1.30378	1.10865	0.796813	0.694927	0.930233	0.740192	43 kD bacteriochlorophyll synthase subunit	Geranylgeranyl diphosphate reductase;	geranylgeranyl hydrogenase	geranylgeranyl hydrogenase {Synechocystis sp. PCC6803}
slr1717	0.838926	0.845309	0.845309	0.851064	0.980392	0.825764	0.874126	0.743494	hypothetical protein slr1717	Uncharacterized protein slr1717;	hypothetical protein	conserved hypothetical protein {Synechocystis sp. PCC6803}
sll0822	0.852515	1.10988	0.978474	1.36612	1.1919	0.716332	1.45985	0.743494	hypothetical protein sll0822	Sll0822 protein;	hypothetical protein	hypothetical protein {Synechocystis sp. PCC6803}
slr0077	0.684463	0.554017	1.07411	0.866551	1.19617	1.3624	0.824402	0.744048	NifS protein	Probable cysteine desulfurase;	cysteine desulfurase	conserved hypothetical protein {Synechocystis sp. PCC6803}
slr0838	0.972763	0.900901	1.19617	1.16279	0.843882	0.87108	0.857633	0.745712	phosphoribosylaminoimidazole synthetase	Phosphoribosylformylglycinamidine cyclo-ligase;	phosphoribosyl formylglycinamidine cyclo-ligase	phosphoribosylformylglycinamidine cyclo-ligase (ec 6.3.3.1) (airs) (phosphoribosyl-aminoimidazole synthetase) (air synthase) {Synechocystis sp. PCC6803}
slr1275	0.818331	0.727273	0.844595	0.780031	0.840336	0.924214	0.804505	0.746826	hypothetical protein slr1275	Slr1275 protein;	hypothetical protein	hypothetical protein {Synechocystis sp. PCC6803}
slr0193	0.963391	1.55039	0.977517	1.57978	1.27226	0.75815	1.51976	0.747384	RNA-binding protein	RNA-binding protein;	RNA-binding protein	RNA-binding protein {Synechocystis sp. PCC6803}
sll1580	0.861326	0.808407	0.868056	0.807103	0.863558	0.567537	1.13895	0.749625	phycocyanin associated linker protein	Phycobilisome 32.1 kDa linker polypeptide, phycocyanin-associated, rod 1;	phycobilisome rod linker polypeptide	phycobilisome 32.1 kd linker polypeptide, phycocyanin-associated, rod 1 {Synechocystis sp. PCC6803}
slr2051	0.853971	0.774593	0.932836	0.798722	0.752445	0.676133	0.803213	0.751315	phycobilisome rod-core linker polypeptide; CpcG	Phycobilisome rod-core linker polypeptide; CpcG;	phycobilisome rod-core linker polypeptide	phycobilisome rod-core linker polypeptide cpcg {Synechocystis sp. PCC6803}
sll0927	1.00604	0.943396	0.948767	0.892061	1.0989	0.725163	0.993049	0.753012	S-adenosylmethionine synthetase	S-adenosylmethionine synthase;	S-adenosylmethionine synthetase	s-adenosylmethionine synthetase {Synechocystis sp. PCC6803}
	1.07411	1.10742	1.04932	1.06157	0.723589	0.666223	0.788022	0.754148				hypothetical protein {Synechocystis sp. PCC6803}
sll0446	1.14155	0.772798	0.786782	0.535619	0.781861	0.803213	0.728863	0.755287	hypothetical protein sll0446	Sll0446 protein;	unknown protein	hypothetical protein {Synechocystis sp. PCC6803}
sll0518	0.76864	0.567537	0.819672	0.781861	1.05374	0.619963	1.14679	0.755858	hypothetical protein sll0518	Sll0518 protein;	unknown protein	hypothetical protein {Synechocystis sp. PCC6803}
sll1031	0.814332	0.853971	0.890472	0.893655	1.14286	0.707714	1.24688	0.75643	carbon dioxide concentrating mechanism protein CcmM	Carbon dioxide concentrating mechanism protein; CcmM;	carbon dioxide concentrating mechanism protein CcmM, putative carboxysome structural protein	carbon dioxide concentrating mechanism protein {Synechocystis sp. PCC6803}
slr1724	1.34228	1.17233	0.987167	1.21655	0.88968	0.8285	0.95511	0.759301	hypothetical protein slr1724	Slr1724 protein;	hypothetical protein	hypothetical protein {Synechocystis sp. PCC6803}
slr0288	1.04603	0.858369	1.17509	0.913242	0.664894	0.769231	0.642674	0.762777	glutamate--ammonia ligase	Glutamate--ammonia ligase;	glutamate--ammonia ligase	glutamine synthetase {Synechocystis sp. PCC6803}
slr1800	0.93633	0.984252	0.909918	0.770416	0.829187	0.92081	0.887311	0.766284	hypothetical protein slr1800	Slr1800 protein;	hypothetical protein	hypothetical protein {Synechocystis sp. PCC6803}
sll1745	0.917431	0.949668	0.921659	1.03306	0.878735	0.613874	1.04493	0.766871	50S ribosomal protein L10	50S ribosomal protein L10;	50S ribosomal protein L10	ribosomal protein L10 {Synechocystis sp. PCC6803}
sll1244	1.03199	1.44928	0.83682	1.15607	1.49477	0.753012	1.66389	0.76746	50S ribosomal protein L9	50S ribosomal protein L9;	50S ribosomal protein L9	50S ribosomal protein L9 {Synechocystis sp. PCC6803}
slr1826	0.90009	1.26103	0.686342	0.960615	1.37931	0.958773	1.09529	0.768049	hypothetical protein slr1826	Slr1826 protein;	hypothetical protein	hypothetical protein {Synechocystis sp. PCC6803}
slr1471	1.17647	1.11857	1.13766	0.995025	0.884173	0.796813	0.834725	0.769823	inner membrane protein translocase component YidC	Inner membrane protein oxaA;	hypothetical protein	innermembrane-like protein, putative {Synechocystis sp. PCC6803}
slr0676	1.05263	0.910747	1.14811	1.00503	0.857633	0.926784	0.793651	0.770416	adenylylsulfate kinase	Probable adenylyl-sulfate kinase;	adenylylsulfate kinase	adenylylsulfate kinase {Synechocystis sp. PCC6803}
sll0136	0.958773	0.948767	1.03627	0.914077	0.861326	0.800641	0.924214	0.770416	aminopeptidase P	Aminopeptidase P;	aminopeptidase P	ntss01_ORF03427 {Synechocystis sp. PCC6803}
slr0483	1.31406	1.17509	1.321	1.26103	0.966184	1.00604	0.882613	0.771605	hypothetical protein slr0483	Slr0483 protein;	hypothetical protein	conserved hypothetical protein {Synechocystis sp. PCC6803}
slr0650	0.899281	0.718907	0.974659	0.815661	0.748503	0.768049	0.881834	0.772798	hypothetical protein slr0650	Slr0650 protein;	hypothetical protein	conserved hypothetical protein {Synechocystis sp. PCC6803}
slr2101	0.909091	1.5674	0.711744	1.09649	1.5949	0.701262	1.59744	0.772798	hypothetical protein slr2101	Slr2101 protein;	hypothetical protein	conserved hypothetical protein {Synechocystis sp. PCC6803}
sll1181	1.03627	1.10254	1	1.02564	0.764526	0.816993	0.718907	0.773395	HlyD family secretion protein	HlyD family of secretion proteins;	similar to hemolysin secretion protein	leukotoxin secretion protein d, putative {Synechocystis sp. PCC6803}
sll0767	0.378358	0.92081	0.444642	0.909091	0.791766	0.702741	0.755858	0.775194	50S ribosomal protein L20	50S ribosomal protein L20;	50S ribosomal protein L20	ribosomal protein L20 (AA1-114) {Synechocystis sp. PCC6803}
slr0394	1.01112	0.976562	1.09649	1.03093	0.738552	0.730994	0.757002	0.777605	phosphoglycerate kinase	Phosphoglycerate kinase;	phosphoglycerate kinase	phosphoglycerate kinase {Synechocystis sp. PCC6803}
slr0692	1.05597	1.04493	0.912409	0.888889	0.884956	0.556793	1.03199	0.77821	hypothetical protein slr0692	Ycf45 protein;	hypothetical protein YCF45	conserved hypothetical protein (orf565) {Synechocystis sp. PCC6803}
slr1617	0.996016	1.05042	0.943396	1.04712	1.11857	1.001	0.938086	0.778816	hypothetical protein slr1617	Slr1617 protein;	similar to UDP-glucose 4-epimerase	conserved hypothetical protein {Synechocystis sp. PCC6803}
slr1942	1.0101	1.09529	1.01626	1.12233	0.983284	0.803213	0.855432	0.779423	circadian clock protein KaiC	KaiC-like protein 2;	circadian clock protein KaiC homolog	KaiC {Synechocystis sp. PCC6803}
sll1383	1.0627	0.57971	0.475737	0.370508	1.1919	1.00604	0.707714	0.782473	extragenic suppressor SuhB	Inositol-1-monophosphatase;	probable myo-inositol-1(or 4)-monophosphatase	26.5 kda protein {Synechocystis sp. PCC6803}
sll1526	0.879507	0.838926	0.922509	0.93633	0.865801	0.722543	0.974659	0.782473	hypothetical protein sll1526	Uncharacterized protein sll1526;	hypothetical protein	conserved hypothetical protein {Synechocystis sp. PCC6803}
sll1546	0.775194	0.742942	0.74184	0.875657	0.921659	0.789266	1.1655	0.783699	exopolyphosphatase	Exopolyphosphatase;	exopolyphosphatase	exopolyphosphatase {Synechocystis sp. PCC6803}
slr0876	0.99108	0.97561	0.942507	1.07066	0.958773	0.746826	0.972763	0.786164	hypothetical protein slr0876	Slr0876 protein;	hypothetical protein	CGI-44 protein {Synechocystis sp. PCC6803}
sll0226	0.512295	0.557414	0.745712	0.668896	0.953289	0.762777	1.30208	0.786164	photosystem I assembly protein Ycf4	Photosystem I assembly protein ycf4;	photosystem I assembly related protein	conserved hypothetical protein {Synechocystis sp. PCC6803}
slr1931	0.946074	0.971817	0.932836	0.902527	0.430478	0.742942	0.457666	0.786782	hypothetical protein slr1931	Slr1931 protein;	type 4 pilin-like protein	hypothetical protein {Synechocystis sp. PCC6803}
sll1958	0.75188	0.84246	1.03093	1	0.977517	0.931966	1.03306	0.786782	histidinol phosphate aminotransferase	Histidinol-phosphate aminotransferase;	histidinol phosphate aminotransferase	histidinol-phosphate aminotransferase (ec 2.6.1.9) (imidazole acetol- phosphate transaminase) {Synechocystis sp. PCC6803}
sll0502	1.20482	1.07991	1.09051	1.11607	0.859107	0.891266	0.853242	0.787402	arginyl-tRNA synthetase	Arginyl-tRNA synthetase;	arginyl-tRNA-synthetase	arginyl tRNA transferase {Synechocystis sp. PCC6803}
sll0601	0.966184	0.943396	0.900901	1.05152	1.23153	1.30039	1.1655	0.787402	hypothetical protein sll0601	UPF0012 hydrolase sll0601;	nitrilase homolog	conserved hypothetical protein {Synechocystis sp. PCC6803}
ssr3402	1.62075	1.85529	1.5748	1.85529	2.54453	0.846024	1.82482	0.787402	hypothetical protein ssr3402	Uncharacterized protein ssr3402;	unknown protein	hypothetical protein {Synechocystis sp. PCC6803}
slr0484	0.71582	0.618812	1.27226	1.0989	0.728332	0.833333	0.684463	0.790514	sensory transduction histidine kinase	Sensory transduction histidine kinase;	two-component sensor histidine kinase	sensory transduction histidine kinase {Synechocystis sp. PCC6803}
slr0237	0.935454	0.744602	0.94518	0.722022	0.817661	0.865801	0.766284	0.792393	glycogen operon protein GlgX	Glycogen operon protein; GlgX;	glycogen operon protein GlgX homolog	putative glycogen debranching enzyme {Synechocystis sp. PCC6803}
sll1508	1.0929	1.3624	0.848896	1.32275	0.616523	0.775795	0.659631	0.795545	UDP-3-O-	UDP-3-O-[3-hydroxymyristoyl] N-acetylglucosamine deacetylase;	UDP-3-0-acyl N-acetylglcosamine deacetylase	UDP-3-0-acyl N-acetylglucosamine deacetylase {Synechocystis sp. PCC6803}
slr0172	1.02249	1.84162	0.959693	1.56006	1.21803	0.802568	1.30719	0.796813	photosystem I assembly protein	IMP dehydrogenase;	hypothetical protein	conserved hypothetical protein {Synechocystis sp. PCC6803}
slr1691	0.933707	0.967118	1.26103	1.44509	0.96432	1.10497	0.793651	0.798085	NAD synthetase	Probable glutamine-dependent NAD(+) synthetase;	glutamine-dependent NAD(+) synthetase	NH(3)-dependent NAD(+) synthetase {Synechocystis sp. PCC6803}
slr1385	1.11111	1.02249	1.02249	1.02249	0.76864	1.2987	0.641849	0.798722	hypothetical protein slr1385	Slr1385 protein;	unknown protein	hypothetical protein {Synechocystis sp. PCC6803}
slr0333	1.82815	1.44092	2.07039	1.78891	0.915751	0.839631	0.832639	0.798722	hypothetical protein slr0333	Slr0333 protein;	unknown protein	hypothetical protein {Synechocystis sp. PCC6803}
sll1514	0.137382	0.178031	0.181653	0.233318	0.866551	0.852515	0.797448	0.8	chaperone	16.6 kDa small heat shock protein, molecular chaperon;	16.6 kDa small heat shock protein, molecular chaperone	HspA {Synechocystis sp. PCC6803}
sll1530	1.10132	0.779423	1.06838	0.917431	0.780031	0.782473	0.951475	0.800641	hypothetical protein sll1530	Sll1530 protein;	unknown protein	conserved hypothetical protein {Synechocystis sp. PCC6803}
slr0015	1.07296	0.981354	0.961538	1.0929	0.824402	0.819001	0.75358	0.803859	lipid-A-disaccharide synthase	Lipid-A-disaccharide synthase;	lipid A disaccharide synthase	lipid-a-disaccharide synthase, putative {Synechocystis sp. PCC6803}
sll1426	0.817661	1.23762	0.837521	1.26582	1.28866	0.81103	1.26582	0.803859	hypothetical protein sll1426	Sll1426 protein;	unknown protein	hypothetical protein {Synechocystis sp. PCC6803}
slr2076	1.3089	1.37174	1.30208	1.33156	1.02669	0.92081	0.896861	0.804505	chaperonin GroEL	60 kDa chaperonin 1;	60kD chaperonin	60 kd chaperonin 1 (protein cpn60 1) (groel homolog 1) {Synechocystis sp. PCC6803}
slr0952	1.05485	0.727802	0.959693	0.78125	1.03306	0.979432	0.789889	0.805802	fructose-1,6-bisphosphatase	Fructose-1,6-bisphosphatase class 1;	fructose-1,6-bisphosphatase	fructose-1,6-bisphosphatase {Synechocystis sp. PCC6803}
slr1784	1.0917	0.777001	0.99108	0.832639	1.42248	0.88574	1.14943	0.808407	biliverdin reductase	Biliverdin reductase;	biliverdin reductase	biliverdin reductase A precursor {Synechocystis sp. PCC6803}
slr2041	1.38889	0.979432	1.10375	0.777605	0.886525	0.813008	0.874891	0.809717	cell division response regulator; DivK	Cell division response regulator; DivK;	probable two-component response regulator	receiver domain response regulatory protein {Synechocystis sp. PCC6803}
slr0111	1.26904	1.36054	1.03413	1.8315	2.15983	0.862069	1.38504	0.809717	hypothetical protein slr0111	Slr0111 protein;	unknown protein	hypothetical protein {Synechocystis sp. PCC6803}
sll0401	1.05708	0.934579	1.11607	0.968992	0.857633	0.843882	0.834028	0.810373	citrate synthase	Citrate synthase;	citrate synthase	citrate synthase {Synechocystis sp. PCC6803}
sll0244	1.03093	0.757576	1.221	0.896057			1.05152	0.81103	UDP-glucose-4-epimerase	UDP-glucose 4-epimerase;	UDP-glucose 4-epimerase	UDP-glucose 4-epimerase {Synechocystis sp. PCC6803}
sll1799	0.397931	0.533903	0.393391	0.396983	1.06952	0.931099	1.21655	0.812348	50S ribosomal protein L3	50S ribosomal protein L3;	50S ribosomal protein L3	50s ribosomal protein l3 {Synechocystis sp. PCC6803}
slr1140	0.876424	0.814996	0.859107	0.807754	0.651466	0.819672	0.647668	0.814996	3-amino-5-hydroxybenzoic acid synthase	3-amino-5-hydroxybenzoic acid synthase;	DegT/DnrJ/EryC1/StrS family protein	pleiotropic regulatory protein DegT, putative {Synechocystis sp. PCC6803}
slr0774	1.11732	1.03306	1.12486	1.10132	0.972763	0.841751	0.835422	0.814996	preprotein translocase subunit SecD	Protein-export membrane protein secD;	protein-export membrane protein SecD	protein export membrane protein SecD {Synechocystis sp. PCC6803}
ssl1046	1.23153	1.26422	1.41844	1.45349	0.915751	0.739645	1.001	0.815661	hypothetical protein ssl1046	Ssl1046 protein;	hypothetical protein	conserved hypothetical protein {Synechocystis sp. PCC6803}
sll1035	0.995025	0.978474	0.824402	1.0661	1.19904	1.05485	0.904977	0.816993	uracil phosphoribosyltransferase	Uracil phosphoribosyltransferase;	uracil phosphoribosyltransferase	uracil phosphoribosyltransferase {Synechocystis sp. PCC6803}
slr0380	1.04603	0.917431	0.958773	0.795545	0.727273	0.703235	0.730994	0.818331	hypothetical protein slr0380	Slr0380 protein;	hypothetical protein	hypothetical protein {Synechocystis sp. PCC6803}
slr1501	0.887311	0.768049	0.957854	0.738007	0.999001	0.890472	0.925926	0.818331	hypothetical protein slr1501	Slr1501 protein;	probable acetyltransferase	hypothetical protein {Synechocystis sp. PCC6803}
slr0884	0.983284	0.844595	1.01112	0.891266	0.869565	0.75815	0.904977	0.819672	glyceraldehyde-3-phosphate dehydrogenase	Glyceraldehyde-3-phosphate dehydrogenase 1;	glyceraldehyde 3-phosphate dehydrogenase 1 (NAD+)	glyceraldehyde 3-phosphate dehydrogenase 1 (ec 1.2.1.12) (gapdh 1) (gap-1) {Synechocystis sp. PCC6803}
ssl2781	1.16279	1.03842	0.979432	1.20627	1.10011	1.04058	1.07411	0.819672	hypothetical protein ssl2781	Ssl2781 protein;	hypothetical protein	hypothetical protein {Synechocystis sp. PCC6803}
slr0592	0.811688	1.44928	0.865801	1.54321	1.77936	1.10011	1.31579	0.821018	hypothetical protein slr0592	Slr0592 protein;	hypothetical protein	conserved hypothetical protein {Synechocystis sp. PCC6803}
ssr0332	0.806452	1.0846	0.579039	0.77821	0.802568	0.93633	0.697837	0.821693	hypothetical protein ssr0332	Ssr0332 protein;	hypothetical protein	hypothetical protein {Synechocystis sp. PCC6803}
sll0208	1.17371	0.99108	1.07875	0.881834	0.838926	0.843882	0.757002	0.823723	hypothetical protein sll0208	Sll0208 protein;	hypothetical protein	conserved hypothetical protein {Synechocystis sp. PCC6803}
sll0410	1.09769	0.860585	1.91939	1.50376	0.762195	0.97561	0.63857	0.825083	hypothetical protein sll0410	Uncharacterized protein sll0410;	hypothetical protein	conserved hypothetical protein {Synechocystis sp. PCC6803}
slr0861	1.18203	1.05263	1.06045	0.957854	1.11483	0.96432	0.903342	0.82713	phosphoribosylglycinamide formyltransferase 2	Phosphoribosylglycinamide formyltransferase 2;	glycinamide ribonucleotide transformylase	phosphoribosylglycinamide formyltransferase 2 {Synechocystis sp. PCC6803}
sll1825	0.816993	0.796813	0.925926	0.902527	0.851064	0.806452	0.92081	0.82713	short chain dehydrogenase	Aklaviketone reductase;	hypothetical protein	conserved hypothetical protein {Synechocystis sp. PCC6803}
ssl2667	1.52207	2.91545	1.47059	2.8169	2.04918	0.750751	1.72712	0.82713	NifU protein	NifU protein;	an assembly factor for iron-sulfur culsters	putative NifU protein {Synechocystis sp. PCC6803}
sll1370	1.00806	0.896057	0.940734	0.913242	0.62461	0.868056	0.724113	0.827815	GDP-mannose pyrophosphorylase	GDP-mannose pyrophosphorylase;	mannose-1-phosphate guanylyltransferase	mannose-1-phosphate guanylyltransferase {Synechocystis sp. PCC6803}
sll0861	0.85034	1.14679	0.990099	1.08814	0.986193	0.876424	0.921659	0.827815	N-acetylmuramic acid-6-phosphate etherase	N-acetylmuramic acid 6-phosphate etherase;	hypothetical protein	conserved hypothetical protein {Synechocystis sp. PCC6803}
sll1366	1.32626	0.709723	1.10132	0.480077	1.76056	1.18765	1.1274	0.829876	Snf2/Rad54 family helicase	Helicase of the snf2/rad54 family;	putative SNF2 helicase	helZ {Synechocystis sp. PCC6803}
sll1841	1.01317	1.00301	1.1655	1.11359	1.07875	0.81367	1.05597	0.831255	branched-chain alpha-keto acid dehydrogenase subunit E2	Dihydrolipoamide acetyltransferase component (E2) of pyruvate dehydrogenase complex;	pyruvate dehydrogenase dihydrolipoamide acetyltransferase component (E2)	dihydrolipoamide S-acetyltransferase {Synechocystis sp. PCC6803}
slr1852	1.10254	0.898473	1.03627	1.03199	0.847458	0.801925	0.78064	0.832639	hypothetical protein slr1852	Slr1852 protein;	unknown protein	hypothetical protein {Synechocystis sp. PCC6803}
sll0735	1.03734	1.05597	1.10988	1.08932	0.868056	0.874891	0.829187	0.833333	hypothetical protein sll0735	Sll0735 protein;	hypothetical protein	conserved hypothetical protein {Synechocystis sp. PCC6803}
slr0635	1.33511	0.873362	1.15075	0.761615	0.880282	0.783699	0.867303	0.834028	hypothetical protein slr0635	Slr0635 protein;	hypothetical protein	conserved hypothetical protein {Synechocystis sp. PCC6803}
slr0043	1.24224	1.18203	1.43885	2.43902	2.51256	2.5641	0.896057	0.834028	nitrate transport protein NrtC	Bicarbonate transport ATP-binding protein CmpC;	bicarbonate transport system ATP-binding protein	nrtC-like transporter protein (cmpC) {Synechocystis sp. PCC6803}
sll2005	1.13636	1.04822	1.24069	1.07527	1.0395	1	0.915751	0.834028	DNA gyrase B subunit	DNA gyrase subunit B;	DNA gyrase B subunit [Contains: Ssp gyrB intein]	putative DNA gyrase subunit B {Synechocystis sp. PCC6803}
ssr2049	1.14548	1.54083	0.995025	1.33869	1.1919	0.690608	1.35685	0.83612	protochlorophillide reductase 57 kD subunit	Protochlorophillide reductase 57 kD subunit;	unknown protein	light-independent protochlorophyllide reductase subunit B BchB-related {Synechocystis sp. PCC6803}
slr1992	1.24688	2.06612	1.25471	2.22717	1.67504	0.88574	1.63399	0.83612	glutathione peroxidase	Glutathione peroxidase;	glutathione peroxidase-like NADPH peroxidase	vitami B12 transporter protein/glutathione peroxidase {Synechocystis sp. PCC6803}
ssl0707	0.875657	0.93633	0.873362	0.912409	0.797448	0.864304	0.855432	0.837521	nitrogen regulatory protein P-II	Nitrogen regulatory protein P-II;	nitrogen regulatory protein P-II	nitrogen regulatory protein p-ii {Synechocystis sp. PCC6803}
	1.09051	1.08932	0.824402	1.15875	1.05042	0.822368	0.94162	0.837521				50s ribosomal protein l14 {Synechocystis sp. PCC6803}
sll1626	1.06045	1.07643	1.06045	1.00301	1.18064	0.865801	1.19904	0.837521	SOS function regulatory protein	SOS function regulatory protein;	LexA repressor	LexA repressor, putative {Synechocystis sp. PCC6803}
slr0208	1.12486	0.712758	0.83612	0.852515	1.08578	1.03413	0.94697	0.838223	hypothetical protein slr0208	Slr0208 protein;	hypothetical protein	hypothetical protein {Synechocystis sp. PCC6803}
sll1784	1.0627	1.28205	1.22699	1.20192	0.94697	0.833333	0.886525	0.838926	hypothetical protein sll1784	Sll1784 protein;	periplasmic protein, function unknown	hypothetical protein {Synechocystis sp. PCC6803}
sll1663	0.972763	1.34048	1.01523	1.13122	1.31062	0.783085	1.17647	0.840336	hypothetical protein sll1663	Sll1663 protein;	phycocyanin alpha phycocyanobilin lyase related protein	CpcE-related protein {Synechocystis sp. PCC6803}
sll1080	0.710227	0.714286	0.84246	0.854701	0.917431	0.992063	0.772798	0.841043	hypothetical protein sll1080	Sll1080 protein;	ABC transport system substrate-binding protein	hypothetical 36.3 kd lipoprotein precursor, putative {Synechocystis sp. PCC6803}
slr0044	1.05485	1.25945	1.25628	1.38696	1.5528	1.68919	0.806452	0.841043	nitrate transport protein NrtD	Bicarbonate transport ATP-binding protein CmpD;	bicarbonate transport system ATP-binding protein	nitrate transporter protein (nrtD) homolog (cmpD) {Synechocystis sp. PCC6803}
slr1550	1.01215	0.805153	0.922509	0.911577	0.929368	0.835422	0.93985	0.841751	lysyl-tRNA synthetase	Lysyl-tRNA synthetase;	lysyl-tRNA synthetase	lysyl-tRNA synthetase {Synechocystis sp. PCC6803}
sll0319	1.05374	1.35318	1.05932	1.5674	1.03842	0.751315	1.08108	0.84246	hypothetical protein sll0319	Sll0319 protein;	periplasmic protein, function unknown	hypothetical protein {Synechocystis sp. PCC6803}
slr1859	0.922509	1.11111	1.07181	1.16144	1.13122	0.816993	1.0917	0.84317	hypothetical protein slr1859	Anti-sigma factor antagonist;	anti-sigma f factor antagonist	sigma regulatory factor, putative {Synechocystis sp. PCC6803}
slr1744	0.990099	1.04712	1.03306	1.14811	0.963391	0.862069	0.928505	0.843882	N-acetylmuramoyl-L-alanine amidase	N-acetylmuramoyl-L-alanine amidase;	N-acetylmuramoyl-L-alanine amidase, periplasmic protein	n-acetylmuramoyl-l-alanine amidase amic precursor (ec 3.5.1.28), putative {Synechocystis sp. PCC6803}
slr1367	1.02669	0.943396	1.10865	1.01317	0.968992	0.829876	0.905797	0.845309	glycogen phosphorylase	Phosphorylase;	glycogen phosphorylase	ntss01_ORF01713 {Synechocystis sp. PCC6803}
slr1234	1.05152	0.896861	1.04167	0.865052	1.33333	0.879507	1.10619	0.846024	protein kinase C inhibitor	Uncharacterized HIT-like protein slr1234;	protein kinase C inhibitor	hypothetical 12.4 kd hit-like protein in psbaii 5region {Synechocystis sp. PCC6803}
sll1260	0.801925	0.933707	0.782473	0.938086	1.04384	0.765111	1.17509	0.84674	30S ribosomal protein S2	30S ribosomal protein S2;	30S ribosomal protein S2	cyanelle ribosomal protein S2 {Synechocystis sp. PCC6803}
slr1944	0.77101	0.838926	0.720981	0.714286	0.783699	0.862813	0.766871	0.847458	hypothetical protein slr1944	Slr1944 protein;	periplasmic protein, function unknown	hypothetical protein {Synechocystis sp. PCC6803}
sll0574	1.26904	0.848896	1.27226	1.18064	1.33869	1.10254	0.851064	0.847458	integral membrane O-antigen translocator protein	Integral membrane O-antigen translocator protein;	probable permease protein of lipopolysaccharide ABC transporter	putative ABC-2 transporter integral membrane component, putative {Synechocystis sp. PCC6803}
slr1379	0.95511	1.13636	1.07759	1.28041	0.78125	0.754148	0.869565	0.847458	cytochrome oxidase d subunit I	Cytochrome oxidase d subunit I;	quinol oxidase subunit I	cytochrome d ubiquinol oxidase subunit I {Synechocystis sp. PCC6803}
sll0753	0.903342	1.15473	0.796813	1.00908	1.01626	0.901713	0.909918	0.847458	methylenetetrahydrofolate dehydrogenase /methenyltetrahydrofolate cyclohydrolase	Bifunctional protein FolD;	FolD bifunctional protein	methylenetetrahydrofolate dehydrogenase {Synechocystis sp. PCC6803}
sll1852	0.827815	0.805153	0.910747	0.834028	0.825764	1.15207	0.825083	0.848176	nucleoside diphosphate kinase	Nucleoside diphosphate kinase;	nucleoside diphosphate kinase	nucleoside diphosphate kinase b {Synechocystis sp. PCC6803}
sll1242	1.23001	1.05932	1.31406	1.38889	1.0929	0.862813	0.957854	0.848176	hypothetical protein sll1242	Uncharacterized methyltransferase sll1242;	hypothetical protein	conserved hypothetical protein {Synechocystis sp. PCC6803}
slr1311	1.08225	1.03093	1.29534	1.1236	0.816993	0.807754	0.893655	0.848896	photosystem II D1 protein		photosystem II D1 protein	photosystem q(b) protein {Synechocystis sp. PCC6803}
sll1327	0.543478	0.571102	0.502008	0.512558	0.985222	0.897666	1.01626	0.849618	F0F1 ATP synthase subunit gamma	ATP synthase gamma chain;	ATP synthase gamma chain	ATP synthase gamma chain {Synechocystis sp. PCC6803}
sll1774	1.03093	1.63132	0.958773	1.62602	1.0989	0.783085	1.3624	0.851064	hypothetical protein sll1774	Sll1774 protein;	hypothetical protein	hypothetical protein {Synechocystis sp. PCC6803}
slr2123	0.859107	0.848896	0.93633	0.773994	0.874891	0.860585	0.908265	0.852515	D-isomer specific 2-hydroxyacid dehydrogenase family protein	D-isomer specific 2-hydroxyacid dehydrogenase family;	similar to D-3-phosphoglycerate dehydrogenase	phosphoglycerate dehydrogenase {Synechocystis sp. PCC6803}
sll1528	0.978474	0.93633	0.807103	0.762195	0.890472	0.83612	0.952381	0.853242	hypothetical protein sll1528	Sll1528 protein;	unknown protein	hypothetical protein {Synechocystis sp. PCC6803}
sll0533	1.25628	1.60772	1.26263	1.58479	1.20337	0.803859	1.29032	0.855432	trigger factor	Trigger factor;	trigger factor	trigger factor, putative {Synechocystis sp. PCC6803}
	0.91659	1.3587	0.771605	1.14155			1.5949	0.856164				hypothetical protein {Synechocystis sp. PCC6803}
sll0837	0.844595	1.12486	0.890472	1.16822	0.87184	0.859845	0.951475	0.856898	hypothetical protein sll0837	Sll0837 protein;	periplasmic protein, function unknown	TprN {Synechocystis sp. PCC6803}
slr1560	0.763942	0.919963	0.833333	1.12486	0.865801	0.994036	0.897666	0.857633	ATP phosphoribosyltransferase regulatory subunit	ATP phosphoribosyltransferase regulatory subunit;	histidyl tRNA synthetase	histidyl-tRNA synthetase {Synechocystis sp. PCC6803}
slr0825	1.37552	1.27389	1.2987	0.845309	1.0917	1.05042	0.883392	0.859107	hypothetical protein slr0825	Slr0825 protein;	probable peptidase	putative acyl-peptide hydrolase {Synechocystis sp. PCC6803}
slr0613	1.31752	1.51286	1.07527	1.32979	1.26582	0.874126	0.961538	0.859107	hypothetical protein slr0613	Slr0613 protein;	hypothetical protein	hypothetical protein {Synechocystis sp. PCC6803}
sll1888	1.47493	0.996016	1.52207	1.02564	0.749064	0.651042	0.979432	0.859107	sensory transduction histidine kinase	Sensory transduction histidine kinase;	two-component sensor histidine kinase	ethylene responsive factor {Synechocystis sp. PCC6803}
sll0576	1.02145	0.930233	0.942507	0.959693	0.93633	0.905797	0.924214	0.859845	HrEpiB	HrEpiB;	putative sugar-nucleotide epimerase/dehydratease	HrEpiB protein {Synechocystis sp. PCC6803}
slr0652	1.05708	1.02459	1.05374	1.04058	1.07066	1.01729	0.963391	0.859845	1-(5-phosphoribosyl)-5-	1-(5-phosphoribosyl)-5-[(5-phosphoribosylamino)methylideneamino] imidazole-4-carboxamide isomerase;	phosphorybosilformimino-5-amino- phosphorybosil-4-imidazolecarboxamideisomerase	phosphoribosyl formimino-5-aminoimidazole isomerase {Synechocystis sp. PCC6803}
sll0577	0.757576	0.917431	0.807754	0.940734	0.983284	0.801282	1.06952	0.859845	hypothetical protein sll0577	Sll0577 protein;	hypothetical protein	conserved hypothetical protein protein {Synechocystis sp. PCC6803}
slr0149	1.04712	0.988142	1.08932	1.05485	0.761615	0.954198	0.814332	0.860585	hypothetical protein slr0149	Slr0149 protein;	hypothetical protein	hypothetical protein {Synechocystis sp. PCC6803}
slr0601	0.846024	1.17096	1.21803	1.54083	0.783085	1.18483	0.762777	0.861326	hypothetical protein slr0601	Slr0601 protein;	unknown protein	hypothetical protein {Synechocystis sp. PCC6803}
slr1962	0.907441	0.869565	1.00604	0.882613	1.06952	0.938967	0.900901	0.861326	hypothetical protein slr1962	Slr1962 protein;	probable extracellular solute-binding protein	SmoM {Synechocystis sp. PCC6803}
slr0076	1.03093	0.981354	1.0627	0.809717	0.961538	0.843882	0.77821	0.862069	hypothetical protein slr0076	UPF0051 protein slr0076;	hypothetical protein	conserved hypothetical protein {Synechocystis sp. PCC6803}
ssr0482	0.520562	0.65703	0.484496	0.658762	1.11857	0.736377	1.2837	0.862069	30S ribosomal protein S16	30S ribosomal protein S16;	30S ribosomal protein S16	cyanelle ribosomal protein S16 {Synechocystis sp. PCC6803}
sll0144	0.959693	0.901713	1.06496	0.958773	0.90009	0.922509	0.747943	0.863558	uridylate kinase	Uridylate kinase;	uridine monophosphate kinase	UMP kinase {Synechocystis sp. PCC6803}
slr0434	0.896861	1.36612	0.978474	1.443	1.29702	0.823723	1.321	0.863558	elongation factor P	Elongation factor P;	elongation factor P	elongation factor p {Synechocystis sp. PCC6803}
sll1070	0.888889	0.87184	0.94697	0.923361	0.816327	0.84674	0.816993	0.864304	transketolase	Transketolase;	transketolase	transketolase 7 {Synechocystis sp. PCC6803}
slr1793	0.84246	0.848176	0.881057	0.862069	0.943396	0.952381	0.972763	0.864304	transaldolase/EF-hand domain-containing protein	Transaldolase;	transaldolase	transaldolase {Synechocystis sp. PCC6803}
slr0056	1.05597	0.787402	1.02564	0.822368	0.810373	1.02249	0.998004	0.865052	bacteriochlorophyll/chlorophyll a synthase	Chlorophyll a synthase;	chlorophyll a synthase	putative chlorophyll synthetase-related {Synechocystis sp. PCC6803}
sll0902	1.10988	0.99108	0.926784	0.880282	0.982318	0.862069	0.947867	0.865801	ornithine carbamoyltransferase	Ornithine carbamoyltransferase;	ornithine carbamoyltransferase	OCT {Synechocystis sp. PCC6803}
sll1172	0.92081	0.844595	1.0627	0.800641	0.951475	0.849618	0.972763	0.865801	threonine synthase	Threonine synthase;	threonine synthase	threonine synthase {Synechocystis sp. PCC6803}
sll0102	1.11857	0.901713	1.11732	0.863558	1.13895	1.1236	0.96432	0.866551	hypothetical protein sll0102	Sll0102 protein;	hypothetical protein	conserved hypothetical protein protein {Synechocystis sp. PCC6803}
slr1031	1.04167	1.14416	1.1236	0.946074	1.05263	0.888889	0.908265	0.867303	tyrosyl-tRNA synthetase	Tyrosyl-tRNA synthetase;	tyrosyl tRNA synthetase	tyrosyl-tRNA synthetase {Synechocystis sp. PCC6803}
slr1842	0.961538	0.969932	0.932836	0.873362	0.946074	0.881057	0.957854	0.867303	cysteine synthase	Cysteine synthase;	cysteine synthase	cysteine synthase (ec 4.2.99.8) (o-acetylserine sulfhydrylase) (o-acetylserine (thiol)-lyase) (csase) {Synechocystis sp. PCC6803}
sll0289	1.20337	1.01729	1.25	1.10497	0.801282	0.849618	0.811688	0.868056	septum site-determining protein MinD	Septum site-determining protein minD;	septum site-determining protein MinD	putative septum site-determining protein mind {Synechocystis sp. PCC6803}
slr0075	1.02041	1.14548	0.831947	0.969932	0.997009	1.01317	0.900901	0.868056	ABC transporter	Probable ATP-dependent transporter slr0075;	ABC transporter ATP-binding protein	probable ATP-dependent transporter ycf16 {Synechocystis sp. PCC6803}
slr1076	0.925069	0.970874	1.27877	1.34048	1.3089	0.949668	1.18483	0.868056	hypothetical protein slr1076	Slr1076 protein;	probable glycosyltransferase	HepB protein {Synechocystis sp. PCC6803}
slr1276	0.805153	0.931099	1.04275	0.887311	0.912409	0.963391	1.02041	0.86881	hypothetical protein slr1276	Slr1276 protein;	hypothetical protein	hypothetical protein {Synechocystis sp. PCC6803}
slr2024	1.20192	1.07527	1.21507	1.20773	0.988142	0.865801	1.03734	0.86881	CheY family protein	CheY subfamily;	two-component response regulator CheY subfamily	chemotaxis protein CheY, putative {Synechocystis sp. PCC6803}
sll1721	1.11111	0.865052	1.07066	0.794913	0.98912	0.820345	0.985222	0.870322	pyruvate dehydrogenase E1 beta subunit	Pyruvate dehydrogenase E1 beta subunit;	pyruvate dehydrogenase E1 component, beta subunit	pyruvate dehydrogenase e1 component, beta subunit {Synechocystis sp. PCC6803}
sll1305	1.02775	0.87108	1.00402	0.931099	0.814332	0.866551	0.768049	0.87108	hypothetical protein sll1305	Sll1305 protein;	probable hydrolase	epoxide hydrolase, putative {Synechocystis sp. PCC6803}
sll1961	1.0352	1.17647	1.07066	1.07759	0.838223	0.851064	0.979432	0.87108	hypothetical protein sll1961	Sll1961 protein;	hypothetical protein	hypothetical protein {Synechocystis sp. PCC6803}
slr0710	1.58479	1.3245	1.54321	1.1236	1.36986	1.01626	1.25786	0.87108	glutamate dehydrogenase (NADP+)	NADP-specific glutamate dehydrogenase;	glutamate dehydrogenase (NADP+)	glutamate dehydrogenase (ec 1.4.1.3) (gdh) {Synechocystis sp. PCC6803}
slr0032	0.84674	0.773395	0.986193	0.870322	0.783085	0.995025	0.728332	0.8726	branched-chain amino acid aminotransferase	Probable branched-chain-amino-acid aminotransferase;	probable branched-chain amino acid aminotransferase	branched-chain amino acid aminotransferase {Synechocystis sp. PCC6803}
slr0049	0.82713	0.851789	0.883392	0.853971	0.750751	0.847458	0.745156	0.8726	hypothetical protein slr0049	Slr0049 protein;	hypothetical protein	conserved hypothetical protein {Synechocystis sp. PCC6803}
slr1226	1.07296	1.05263	1.19332	1.16144	0.838223	0.984252	0.847458	0.8726	phosphoribosylaminoimidazole-succinocarboxamide synthase	Phosphoribosylaminoimidazole-succinocarboxamide synthase;	phosphoribosyl aminoidazole succinocarboxamide synthetase	phosphoribosylaminoimidazole-succinocarboxamide synthase {Synechocystis sp. PCC6803}
slr1645	1.50602	1.0627	1.64474	1.14943	1.05485	0.896861	0.993049	0.8726	photosystem II 11 kD protein	Photosystem II 11 kDa protein;	photosystem II 11 kD protein	11 kDa protein of photosystem II {Synechocystis sp. PCC6803}
sll1744	0.77101	0.81103	0.704225	0.76864	1.04822	0.820345	1.31579	0.874126	50S ribosomal protein L1	50S ribosomal protein L1;	50S ribosomal protein L1	cyanelle ribosomal protein L1 {Synechocystis sp. PCC6803}
slr1251	1.01626	1.10497	1.0101	1.03842	0.883392	0.919963	0.858369	0.874891	peptidyl-prolyl cis-trans isomerase	Peptidyl-prolyl cis-trans isomerase slr1251;	peptidyl-prolyl cis-trans isomerase	cyclophilin {Synechocystis sp. PCC6803}
slr1641	0.762195	0.644745	0.908265	0.730994	0.993049	0.99108	0.931099	0.874891	ClpB protein	Chaperone protein ClpB 2;	ClpB protein	heat shock protein {Synechocystis sp. PCC6803}
sll0934	1.0846	1.0352	1.11857	1.0395	0.993049	1.04167	0.956023	0.874891	3-deoxy-7-phosphoheptulonate synthase	Carboxysome formation protein;	carboxysome formation protein CcmA	32.4kD protein {Synechocystis sp. PCC6803}
slr1044	1.1534	1.05485	0.99108	1.05374	0.979432	0.919118	0.90009	0.875657	methyl-accepting chemotaxis protein	Methyl-accepting chemotaxis protein;	methyl-accepting chemotaxis protein, required for the biogenesis of thick pilli	methyl-accepting chemotaxis-related protein, putative {Synechocystis sp. PCC6803}
slr1194	1.04712	1.10619	0.793021	0.980392	0.899281	0.954198	0.902527	0.875657	hypothetical protein slr1194	Slr1194 protein;	hypothetical protein	conserved hypothetical protein {Synechocystis sp. PCC6803}
sll0422	0.957854	0.97371	0.84674	0.8	1.0352	1.01937	0.97371	0.876424	asparaginase	Isoaspartyl peptidase/L-asparaginase;	asparaginase	L-asparaginase, putative {Synechocystis sp. PCC6803}
slr0962	1.14155	1.05042	1.3947	1.24378	1.15075	0.977517	1.0989	0.876424	hypothetical protein slr0962	Slr0962 protein;	unknown protein	hypothetical protein {Synechocystis sp. PCC6803}
sll1325	1.03093	0.97371	1.0395	1.01112	0.88574	0.798722	0.796178	0.877963	F0F1 ATP synthase subunit delta	ATP synthase subunit delta;	ATP synthase delta chain of CF(1)	ATP synthase delta chain {Synechocystis sp. PCC6803}
slr1894	0.747384	0.618812	0.765697	0.598444	0.745712	0.809061	0.848176	0.877963	hypothetical protein slr1894	Uncharacterized protein slr1894;	probable DNA-binding stress protein	conserved hypothetical protein {Synechocystis sp. PCC6803}
sll1559	0.861326	0.783085	0.884173	0.841043	0.712251	0.821693	0.766871	0.878735	hydrogenase	Soluble hydrogenase 42 kD subunit;	soluble hydrogenase 42 kD subunit	soluble hydrogenase 42 kd subunit {Synechocystis sp. PCC6803}
slr0659	0.982318	1.0661	1.03306	1.06157	0.931966	0.97371	0.854701	0.878735	oligopeptidase A	Oligopeptidase A;	oligopeptidase A	oligopeptidase a {Synechocystis sp. PCC6803}
slr0940	1.01626	0.965251	1.05597	1.05152	0.840336	0.82713	0.851064	0.879507	zeta-carotene desaturase precursor	Zeta-carotene desaturase;	zeta-carotene desaturase	zeta-carotene desaturase {Synechocystis sp. PCC6803}
slr1516	0.747943	0.621118	0.902527	0.75815	1.34048	0.817661	1.1236	0.879507	superoxide dismutase	Superoxide dismutase [Fe];	superoxide dismutase	superoxide dismutase [fe] (ec 1.15.1.1) {Synechocystis sp. PCC6803}
slr1958	0.725163	1.12108	1.09051	1.0395	1.08578	1.28866	0.75815	0.880282	hypothetical protein slr1958	Slr1958 protein;	unknown protein	hypothetical protein {Synechocystis sp. PCC6803}
slr0164	0.821693	0.902527	0.808407	0.779423	0.914077	1.03842	0.851064	0.880282	ATP-dependent Clp protease-like-protein	Putative ATP-dependent Clp protease proteolytic subunit-like;	ATP-dependent Clp protease proteolytic subunit	protease Ti {Synechocystis sp. PCC6803}
sll1809	0.567215	0.480538	0.477783	0.445831	1.13122	1.02669	0.925926	0.880282	30S ribosomal protein S8	30S ribosomal protein S8;	30S ribosomal protein S8	30s ribosomal protein s8 {Synechocystis sp. PCC6803}
slr1808	1.1919	1.17647	0.921659	0.777001	0.935454	1.17509	1.07066	0.880282	glutamyl-tRNA reductase	Glutamyl-tRNA reductase;	transfer RNA-Gln reductase	glutamyl-trna reductase (ec 1.2.1.-) (glutr) {Synechocystis sp. PCC6803}
sll0567	1.38889	1.25156	0.976562	0.913242	0.645161	0.849618	0.668003	0.881834	ferric uptake regulation protein	Ferric uptake regulation protein;	ferric uptake regulation protein	ferric uptake regulation protein (fur) {Synechocystis sp. PCC6803}
slr1338	0.816327	0.84674	0.822368	1.06724	1.04932	0.862069	1.04932	0.881834	hypothetical protein slr1338	Slr1338 protein;	hypothetical protein	mCaCC-1 {Synechocystis sp. PCC6803}
slr0506	0.864304	0.895255	0.966184	0.951475	1.16822	0.813008	1.18483	0.882613	protochlorophyllide oxidoreductase	Light-dependent protochlorophyllide reductase;	light-dependent NADPH-protochlorophyllide oxidoreductase	protochlorophyllide oxido-reductase {Synechocystis sp. PCC6803}
ssr2061	1.39276	1.42045	1.27065	1.25	0.97371	0.93985	1.09769	0.883392	glutaredoxin 3	Probable glutaredoxin ssr2061;	glutaredoxin	glutaredoxin 3 (grx3) {Synechocystis sp. PCC6803}
slr0165	1.04058	1.06045	1.05708	0.956023	0.951475	0.984252	0.930233	0.884173	ATP-dependent Clp protease proteolytic subunit	Probable ATP-dependent Clp protease proteolytic subunit 3;	ATP-dependent Clp protease proteolytic subunit	probable clpp-like protease (ec 3.4.21.92) (endopeptidase clp) {Synechocystis sp. PCC6803}
slr1416	0.8285	0.932836	0.873362	0.664894	1.16686	1.07991	0.95057	0.884173	MorR protein	MorR protein;	similar to MorR protein	methanol dehydrogenase regulatory protein (moxR-3) {Synechocystis sp. PCC6803}
slr0213	1.07527	0.814996	0.938086	0.863558	0.833333	0.874126	0.859845	0.884956	GMP synthase	GMP synthase [glutamine-hydrolyzing];	GMP synthetase	gmp synthase (glutamine-hydro) {Synechocystis sp. PCC6803}
sll1110	1.24224	1.321	1.10988	1.07181	1.12613	1.00402	0.937207	0.884956	peptide chain release factor 1	Peptide chain release factor 1;	peptide chain release factor 1	peptide chain release factor RF-1 {Synechocystis sp. PCC6803}
ssl0467	0.891266	1.71527	0.933707	1.5015	2.29885	0.95057	2.1978	0.884956	hypothetical protein ssl0467	Ssl0467 protein;	unknown protein	hypothetical protein {Synechocystis sp. PCC6803}
slr2100	1.11359	0.856164	1.10254	0.846024	1.63666	1.09649	1.24688	0.88574	regulatory components of sensory transduction system	Regulatory components of sensory transduction system;	two-component response regulator	response regulator {Synechocystis sp. PCC6803}
slr2136	0.986193	0.800641	1.04493	0.979432	0.93985	0.993049	0.938086	0.886525	4-hydroxy-3-methylbut-2-en-1-yl diphosphate synthase	4-hydroxy-3-methylbut-2-en-1-yl diphosphate synthase;	GcpE protein homolog	conserved hypothetical protein {Synechocystis sp. PCC6803}
slr0633	0.943396	0.857633	1.19332	1.07759	0.772798	0.904159	0.701754	0.887311	ThiG protein	Bifunctional protein thiO/thiG;	thiamine biosynthesis protein ThiG	conserved hypothetical protein {Synechocystis sp. PCC6803}
sll0430	0.98912	0.82713	0.931966	0.794913	0.868056	0.90009	0.877193	0.887311	heat shock protein 90	Heat shock protein;	HtpG, heat shock protein 90, molecular chaperone	HtpG {Synechocystis sp. PCC6803}
sll1277	1.68919	2.39234	1.26582	1.78571	2.47525	0.884173	2.24719	0.887311	recombination protein F	DNA replication and repair protein recF;	RecF protein	-identity {Synechocystis sp. PCC6803}
slr0074	1.1236	1.11111	1.16959	1.05374	0.942507	0.98912	0.770416	0.888099	cysteine desulfurase activator complex subunit SufB	UPF0051 protein slr0074;	ABC transporter subunit	conserved hypothetical protein {Synechocystis sp. PCC6803}
sll0381	1.06724	0.886525	1.11111	0.94162	1.65017	1.17925	1.24533	0.888099	hypothetical protein sll0381	Sll0381 protein;	hypothetical protein	hypothetical protein {Synechocystis sp. PCC6803}
slr0209	1.02775	1.03093	1.03093	0.864304	0.967118	0.809061	0.91659	0.888889	hypothetical protein slr0209	Slr0209 protein;	unknown protein	hypothetical protein {Synechocystis sp. PCC6803}
sll0362	0.940734	0.94162	0.884173	1.02881	0.985222	0.953289	0.969932	0.888889	alanyl-tRNA synthetase	Alanyl-tRNA synthetase;	alanyl-tRNA synthetase	alanyl-tRNA synthetase {Synechocystis sp. PCC6803}
sll1667	0.82713	1.29366	0.938086	1.31926	1.40647	0.996016	1.32802	0.888889	mitochondrial outer membrane 72K protein	Mitochondrial outer membrane 72K protein;	periplasmic protein, similar to mitochondrial outer membrane 72K protein	conserved hypothetical protein {Synechocystis sp. PCC6803}
slr0552	0.98912	0.823045	0.93633	0.821018	0.78125	0.877963	0.738552	0.88968	hypothetical protein slr0552	Slr0552 protein;	hypothetical protein	hypothetical protein {Synechocystis sp. PCC6803}
sll0080	0.882613	0.874891	1.0395	0.95511	0.795545	0.856898	0.873362	0.88968	N-acetyl-gamma-glutamyl-phosphate reductase	N-acetyl-gamma-glutamyl-phosphate reductase;	N-acetyl-gamma-glutamyl-phosphate reductase	N-acetyl-glutamate semialdehyde dehydrogenase ArgL {Synechocystis sp. PCC6803}
slr0898	0.922509	0.857633	1.13766	1.06496	0.783699	0.914913	0.733676	0.891266	ferredoxin-nitrite reductase	Ferredoxin--nitrite reductase;	ferredoxin--nitrite reductase	ferredoxin nitrite reductase {Synechocystis sp. PCC6803}
slr0398	0.805802	1.45349	1	1.8018	1.38696	1.0661	1.14811	0.891266	hypothetical protein slr0398	Slr0398 protein;	unknown protein	hypothetical protein {Synechocystis sp. PCC6803}
slr1515	0.977517	1.08225	0.865801	0.956938	0.693963	0.789266	0.777001	0.892061	hypothetical protein slr1515	Slr1515 protein;	putative membrane protein required for bicarbonate uptake	putative membrane protein {Synechocystis sp. PCC6803}
slr1994	0.969932	0.854701	0.97371	0.896861	0.94518	0.873362	0.856898	0.892061	3-ketoacyl-acyl carrier protein reductase	3-oxoacyl-[acyl-carrier-protein] reductase 2;	PHA-specific acetoacetyl-CoA reductase	3-oxoacyl-(acyl-carrier protein) reductase {Synechocystis sp. PCC6803}
sll0096				0.94162	2.0284	0.825083	2.17391	0.892061	hypothetical protein sll0096	Sll0096 protein;	hypothetical protein	putative protein-related {Synechocystis sp. PCC6803}
sll1363	1.0352	0.85034	1.0627	0.863558	0.76864	0.883392	0.761615	0.892857	ketol-acid reductoisomerase	Ketol-acid reductoisomerase;	ketol-acid reductoisomerase	ketol-acid reductoisomerase (ec 1.1.1.86) (acetohydroxy-acid isomeroreductase) (alpha-keto-beta-hydroxylacil reductoisomerase) {Synechocystis sp. PCC6803}
sll1769	1.02669	1.08225	1.07991	1.08225	1.20773	0.819672	1.22549	0.893655	hypothetical protein sll1769	Probable thylakoid lumen protein sll1769;	hypothetical protein	putative protein-related {Synechocystis sp. PCC6803}
sll1746	1.10375	1.69779	1.07991	1.70648	1.27877	0.81103	1.40845	0.893655	50S ribosomal protein L7/L12	50S ribosomal protein L7/L12;	50S ribosomal protein L12	50s ribosomal protein l7/l12 {Synechocystis sp. PCC6803}
slr0185	0.924214	0.883392	0.788644	0.802568	0.807754	1.04822	0.720461	0.894454	orotate phosphoribosyltransferase	Orotate phosphoribosyltransferase;	orotate phosphoribosyltransferase	uridine 5-monophosphate synthase {Synechocystis sp. PCC6803}
ssl1911	0.522193	0.570776	0.819672	0.895255	1.9802	0.943396	1.8622	0.894454	hypothetical protein ssl1911	Ssl1911 protein;	glutamine synthetase inactivating factor IF7	hypothetical protein {Synechocystis sp. PCC6803}
sll0064	0.74184	0.82713	0.935454	0.993049	0.646412	0.786782	0.723589	0.895255	hypothetical protein sll0064	Sll0064 protein;	periplasmic protein, putative polar amino acid transport system substrate-binding protein	Hypothtical protein in gltJ 5region ., putative {Synechocystis sp. PCC6803}
slr1668	1.32802	1.27389	1.12613	1.18765	0.762195	0.976562	0.78125	0.895255	hypothetical protein slr1668	Slr1668 protein;	periplasmic protein, function unknown (target gene of sycrp1)	hypothetical protein {Synechocystis sp. PCC6803}
sll1568	1.10742	1.05263	0.904159	0.857633	0.902527	0.85034	0.94162	0.895255	fibrillin	Fibrillin;	fibrillin	fibrillin {Synechocystis sp. PCC6803}
slr1312	0.95511	0.951475	0.925926	0.915751	1.0101	0.75188	0.862069	0.896057	arginine decarboxylase	Biosynthetic arginine decarboxylase 2;	arginine decarboxylase	arginine decarboxylase {Synechocystis sp. PCC6803}
sll0416	1.14679	1.18064	1.17925	1.20337	1.01523	0.914077	0.972763	0.896057	60kD chaperonin 2	60 kDa chaperonin 2;	60 kDa chaperonin 2, GroEL2, molecular chaperone	60 kd chaperonin 2 (protein cpn60 2) (groel homolog 2) {Synechocystis sp. PCC6803}
sll1317	1.1655	1.05932	1.2987	1.15607	0.956938	0.893655	0.984252	0.896057	apocytochrome f	Apocytochrome f;	apocytochrome f, component of cytochrome b6/f complex	apocytochrome f precursor {Synechocystis sp. PCC6803}
slr0546	1.08696	1.01112	0.97371	0.904159	0.610501	0.728863	0.684932	0.896861	indole-3-glycerol-phosphate synthase	Indole-3-glycerol phosphate synthase;	indole-3-glycerol phosphate synthase	indole-3-glycerol phosphate synthase precursor (ec 4.1.1.48) (igps) {Synechocystis sp. PCC6803}
sll1056	1.10988	0.966184	1.1919	0.965251	0.904977	1.002	0.88968	0.896861	phosphoribosylformylglycinamidine synthase II	Phosphoribosylformylglycinamidine synthase 2;	phosphoribosylformyl glycinamidine synthetase II	phosphoribosylformylglycinamidine synthase II {Synechocystis sp. PCC6803}
sll0370	1.06952	0.988142	1.0142	0.95057	0.919963	0.892857	0.94518	0.896861	carbamoyl phosphate synthase large subunit	Carbamoyl-phosphate synthase large chain;	carbamoyl-phosphate synthase, pyrimidine-specific, large chain	carbamoyl-phosphate synthase, large (or ammonia) subunit {Synechocystis sp. PCC6803}
slr0912	0.847458	1.03842	0.898473	0.931966	0.992063	1.20919	1.08932	0.896861	hypothetical protein slr0912	Slr0912 protein;	unknown protein	hypothetical protein {Synechocystis sp. PCC6803}
slr1196	1.02249	1.001	1.01937	0.984252	0.924214	1.0582	0.883392	0.897666	hypothetical protein slr1196	Slr1196 protein;	periplasmic protein, function unknown	hypothetical protein {Synechocystis sp. PCC6803}
slr1351	0.983284	1.16144	0.938967	1.12108	1.04932	0.986193	0.957854	0.897666	UDP-N-acetylmuramoylalanyl-D-glutamyl-2,6-diamino-pimelate-D-alanyl-D-alanine ligase	UDP-N-acetylmuramoyl-tripeptide--D-alanyl-D-alanine ligase;	UDP-N-acetylmuramoylalanyl-D-glutamyl-2 6-diaminopimelate--D-alanyl-D-alanine ligase	udp-n-acetylmuramoylalanyl-d-glutamyl-2,6-diaminopimelate--d-alanyl-d- alanyl ligase (ec 6.3.2.15) (udp-murnac-pentapeptide synthetase) (d-alanyl-d-alanine-adding enzyme) {Synechocystis sp. PCC6803}
slr1540	0.857633	0.74129	0.820345	0.743494	1.17647	1.0142	1.04493	0.897666	hypothetical protein slr1540	Slr1540 protein;	mRNA-binding protein	putative RNA binding protein {Synechocystis sp. PCC6803}
slr0168	0.808407	0.744602	0.580383	0.636537	1.10619	0.888099	1.1274	0.897666	hypothetical protein slr0168	Slr0168 protein;	unknown protein	hypothetical protein {Synechocystis sp. PCC6803}
slr1322	0.867303	0.903342	0.971817	1.15075	0.995025	1.00908	0.997009	0.899281	hypothetical protein slr1322	Uncharacterized protein slr1322;	putative modulator of DNA gyrase; TldD	tldD protein {Synechocystis sp. PCC6803}
slr0528	1.11857	0.905797	1.05597	0.834725	0.769823	1.04822	0.780031	0.90009	UDP-N-acetylmuramoylalanyl-D-glutamate--2,6-diaminopimelate ligase	UDP-N-acetylmuramoyl-L-alanyl-D-glutamate--2,6-diaminopimelate ligase;	UDP-N-acetylmuramoylalanyl-D-glutamate--2, 6-diaminopimelate ligase	UDP-N-acetylmuramyl-tripeptide synthetase {Synechocystis sp. PCC6803}
slr0220	1.04384	1	1.06383	1.07991	0.792393	0.931099	0.809717	0.90009	glycyl-tRNA synthetase subunit beta	Glycyl-tRNA synthetase beta subunit;	glycyl-tRNA synthetase beta chain	glycyl-tRNA synthetase beta chain {Synechocystis sp. PCC6803}
slr1265	0.629723	0.654022	0.647668	0.651466	1.07991	0.994036	0.930233	0.90009	DNA-directed RNA polymerase subunit gamma	DNA-directed RNA polymerase subunit gamma;	RNA polymerase gamma-subunit	DNA-directed RNA polymerase gamma chain {Synechocystis sp. PCC6803}
sll1323	1.04932	1.01317	1.20337	1.14943	0.963391	0.982318	0.892857	0.900901	F0F1 ATP synthase subunit B'	ATP synthase subunit b';	ATP synthase subunit b' of CF(0)	ATP synthase b chain {Synechocystis sp. PCC6803}
sll1450	1.02249	1.00908	1.02564	1.02041	0.71736	0.84674	0.761035	0.901713	nitrate transporter	Nitrate transport protein NrtA;	nitrate/nitrite transport system substrate-binding protein	probable periplasmic protein {Synechocystis sp. PCC6803}
sll0819	0.977517	1.02041	1.45985	1.53846	0.951475	0.893655	1.06952	0.902527	photosystem I subunit III	Photosystem I reaction center subunit III;	photosystem I reaction center subunit III precursor (PSI-F), plastocyanin (cyt c553) docking protein	photosystem I reaction centre subunit III precursor {Synechocystis sp. PCC6803}
slr2000	1.76367	1.53139	0.927644	1.32275	1.30719	1.00806	1.40252	0.902527	hypothetical protein slr2000	Slr2000 protein;	hypothetical protein	conserved hypothetical protein {Synechocystis sp. PCC6803}
slr1143	0.555247	1.5456	0.426621	1.30208	1.09529	1.93424		0.902527	hypothetical protein slr1143	Slr1143 protein;	hypothetical protein	GGDEF family protein {Synechocystis sp. PCC6803}
slr1619	0.763359	0.818331	0.732601	0.743494	0.846024	0.937207	0.844595	0.903342	hypothetical protein slr1619	Slr1619 protein;	hypothetical protein	conserved hypothetical protein {Synechocystis sp. PCC6803}
slr1428	0.71582	0.744602	0.835422	0.894454	1.23762	0.932836	1.05374	0.903342	hypothetical protein slr1428	Slr1428 protein;	hypothetical protein	hypothetical protein {Synechocystis sp. PCC6803}
slr0151	1.02669	0.863558	1.0917	0.976562	0.784314	0.965251	0.766284	0.904159	hypothetical protein slr0151	Slr0151 protein;	unknown protein	hypothetical protein {Synechocystis sp. PCC6803}
slr1042	1.08696	1.21359	1.05042	1.10375	1.04932	1.04822	1.02145	0.904159	CheY family protein	CheY subfamily;	two-component response regulator CheY subfamily	similar to sir1042 protein of Synechocystis sp. strain PCC 6803 {Synechocystis sp. PCC6803}
slr0899	1.01729	1.13507	0.928505	1.07411	0.962464	0.855432	0.967118	0.904977	cyanate hydratase	Cyanate hydratase;	cyanate lyase	cyanate lyase {Synechocystis sp. PCC6803}
sll1377	1.00604	1.04822	0.951475	0.990099	1.02881	0.693963	1.32979	0.904977	hypothetical protein sll1377	Sll1377 protein;	probable glycosyltransferase	putative glucosyltransferase, putative {Synechocystis sp. PCC6803}
sll1808	0.82713	0.660066	0.673854	0.554939	1.06383	0.923361	1.10865	0.905797	50S ribosomal protein L5	50S ribosomal protein L5;	50S ribosomal protein L5	50s ribosomal protein l5 {Synechocystis sp. PCC6803}
slr0551	0.579039	0.74184	0.533618	0.747943	1.001	0.925069	0.926784	0.906618	hypothetical protein slr0551	Ribonuclease J;	hypothetical protein	conserved hypothetical protein {Synechocystis sp. PCC6803}
slr1406	0.992063	1.06383	0.856898	0.938967	1.12108	0.893655	1.12994	0.906618	hypothetical protein slr1406	Slr1406 protein;	periplasmic protein, function unknown	hypothetical protein {Synechocystis sp. PCC6803}
slr1718	1.02249	0.785546	0.933707	0.71736	0.856898	1.03734	0.829187	0.907441	2-phosphosulfolactate phosphatase	Probable 2-phosphosulfolactate phosphatase;	hypothetical protein	conserved hypothetical protein {Synechocystis sp. PCC6803}
sll1499	1.00503	0.933707	1.02669	0.900901	0.946074	0.931099	0.870322	0.908265	ferredoxin-dependent glutamate synthase	Ferredoxin-dependent glutamate synthase 2;	ferredoxin-dependent glutamate synthase	ferredoxin-glutamate synthase {Synechocystis sp. PCC6803}
slr0370	0.846024	1.0582	0.839631	0.791139	0.909091	0.91659	0.998004	0.908265	succinate-semialdehyde dehydrogenase (NADP+)	Probable succinate-semialdehyde dehydrogenase [NADP+];	succinate-semialdehyde dehydrogenase (NADP+)	putative aldehyde dehydrogenase {Synechocystis sp. PCC6803}
sll0755	0.982318	0.909091	1.05263	0.97561	1.00908	0.837521	1.07066	0.908265	thiol-specific antioxidant protein	Putative peroxiredoxin sll0755;	thioredoxin peroxidase	conserved hypothetical protein (orf199) {Synechocystis sp. PCC6803}
slr0063	0.88574	1.07527	0.921659	1.02987	0.971817	1.06383	1.07991	0.908265	general secretion pathway protein E	General secretion pathway protein E;	pilus biogenesis protein homologous to general secretion pathway protein E	type IV pilus assembly protein TapB {Synechocystis sp. PCC6803}
sll1261	1.14286	1.17371	1.23153	1.31234	0.959693	0.878735	1.03413	0.909091	elongation factor Ts	Elongation factor Ts;	elongation factor TS	elongation factor ts {Synechocystis sp. PCC6803}
sll1414	0.897666	0.923361	0.834028	0.943396	1.00503	0.805153	1.07643	0.909091	Thf1-like-protein	Protein thf1;	hypothetical protein	conserved hypothetical protein protein {Synechocystis sp. PCC6803}
sll1304	0.925926	0.782473	0.953289	0.995025	0.648508	1.10742	0.664452	0.909918	hypothetical protein sll1304	Uncharacterized protein sll1304;	unknown protein	D-Tagatose 3-epimerase, putative {Synechocystis sp. PCC6803}
slr0147	0.786782	0.768049	1.10375	0.951475	0.514668	0.83682	0.754148	0.909918	hypothetical protein slr0147	Slr0147 protein;	hypothetical protein	hypothetical protein {Synechocystis sp. PCC6803}
slr1463	1.17647	1.07991	1.18624	1.06383	0.938967	0.914913	0.892857	0.909918	elongation factor G	Elongation factor G 1;	elongation factor EF-G	elongation factor G {Synechocystis sp. PCC6803}
sll1621	1.21655	1.1655	1.24844	1.27714	1.20627	0.94162	1.16009	0.909918	membrane protein	Putative peroxiredoxin sll1621;	AhpC/TSA family protein	conserved hypothetical protein {Synechocystis sp. PCC6803}
sll1605	0.646831	0.726216	0.712251	0.763359	0.597015	0.831947	0.75815	0.912409	(3R)-hydroxymyristoyl-ACP dehydratase	(3R)-hydroxymyristoyl-[acyl-carrier-protein] dehydratase;	(3R)-hydroxymyristol acyl carrier protein dehydrase	putative beta-hydroxyacyl-ACP dehydratase {Synechocystis sp. PCC6803}
sll0336	1.13636	1.16009	1.42857	1.38313	0.998004	1.06838	0.870322	0.912409	acetyl-CoA carboxylase subunit beta	Acetyl-coenzyme A carboxylase carboxyl transferase subunit beta;	acetyl-CoA carboxylase beta subunit	acetyl-coenzyme a carboxylase carboxyl transferase subunit beta {Synechocystis sp. PCC6803}
slr0877	0.993049	1.00301	0.914913	0.969932	0.914077	0.893655	1.00402	0.912409	aspartyl/glutamyl-tRNA amidotransferase subunit A	Glutamyl-tRNA(Gln) amidotransferase subunit A;	glutamyl-tRNA(Gln) amidotransferase subunit A	glutamyl-trna(gln) amidotransferase subunit a (glu-adt subunit a) {Synechocystis sp. PCC6803}
slr1847	1.68919	2.32019	1.95695	2.84091	1.89394	0.896057	2.08333	0.912409	hypothetical protein slr1847	UPF0133 protein slr1847;	hypothetical protein	conserved hypothetical protein {Synechocystis sp. PCC6803}
sll1994	0.97561	0.856898	1.04822	0.911577	0.820345	0.901713	0.873362	0.914077	delta-aminolevulinic acid dehydratase	Delta-aminolevulinic acid dehydratase;	porphobilinogen synthase (5-aminolevulinate dehydratase)	porphobilinogen synthase {Synechocystis sp. PCC6803}
sll1823	0.96432	0.875657	1.02669	0.898473	0.87108	0.832639	0.884956	0.914077	adenylosuccinate synthetase	Adenylosuccinate synthetase;	adenylosuccinate synthetase	adenylosuccinate synthetase {Synechocystis sp. PCC6803}
sll1542	1.12867	1.64745	1.3369	1.18483	1.21803	1.21951	1.11857	0.914913	hypothetical protein sll1542	Sll1542 protein;	hypothetical protein	hypothetical protein {Synechocystis sp. PCC6803}
sll0891	0.949668	0.765697	0.0207965	0.997009	0.747384	1.26103	0.689655	0.91659	2-ketoacid dehydrogenase malate dehydrogenase lactate dehydrogenase	Malate dehydrogenase;	malate dehydrogenase	malate dehydrogenase (ec 1.1.1.37) {Synechocystis sp. PCC6803}
slr0549	0.976562	0.814332	0.956938	0.786164	0.803859	0.988142	0.806452	0.91659	aspartate beta-semialdehyde dehydrogenese	Aspartate-semialdehyde dehydrogenase;	aspartate beta-semialdehyde dehydrogenese	aspartate-semialdehyde dehydrogenase {Synechocystis sp. PCC6803}
slr0001	0.794281	0.874126	0.883392	1.001	1.08696	1.17509	1.18343	0.91659	hypothetical protein slr0001	Slr0001 protein;	hypothetical protein	conserved hypothetical protein {Synechocystis sp. PCC6803}
slr1780	0.858369	1.0142	0.956023	1.0846	0.847458	0.884173	0.918274	0.917431	hypothetical protein slr1780	Ycf54-like protein;	hypothetical protein YCF54	conserved hypothetical protein (orf108) {Synechocystis sp. PCC6803}
slr0708	0.766871	0.716846	0.724638	0.791766	0.813008	1.06383	0.686813	0.918274	hypothetical protein slr0708	Slr0708 protein;	periplasmic protein, function unknown	hypothetical protein {Synechocystis sp. PCC6803}
slr0607	0.92081	0.869565	0.799361	0.75358	1.04167	1.08814	0.87108	0.918274	hypothetical protein slr0607	Slr0607 protein;	hypothetical protein	conserved hypothetical protein {Synechocystis sp. PCC6803}
sll1180	1.19332	1.03306	1.16686	0.992063	0.841751	0.8	0.940734	0.918274	HlyB family protein	HlyB family;	toxin secretion ABC transporter ATP-binding protein	cyclolysin secretion ATP-binding protein cyab {Synechocystis sp. PCC6803}
slr0963	0.807754	0.912409	0.779423	0.927644	1.07296	0.94518	1.10865	0.918274	sulfite reductase subunit beta	Sulfite reductase [ferredoxin];	ferredoxin-sulfite reductase	sulfite reductase {Synechocystis sp. PCC6803}
sll1498	0.795545	0.860585	0.963391	1.04058	0.558347	0.876424	0.580046	0.919118	carbamoyl phosphate synthase small subunit	Carbamoyl-phosphate synthase small chain;	carbamoyl-phosphate synthase small chain	() {Synechocystis sp. PCC6803}
slr1743	0.930233	0.815661	0.897666	0.8726	0.898473	0.813008	0.944287	0.919963	NADH dehydrogenase	NADH dehydrogenase;	type 2 NADH dehydrogenase NdbB	NADH dehydrogenase {Synechocystis sp. PCC6803}
slr0326	0.899281	1.08696	1.05263	1.35135	1.18343	0.844595	1.30039	0.919963	hypothetical protein slr0326	Slr0326 protein;	hypothetical protein	hypothetical protein {Synechocystis sp. PCC6803}
sll0513	1.10254	0.855432	1.12486	0.652742	0.634921	0.822368	0.652742	0.921659	hypothetical protein sll0513	Sll0513 protein;	hypothetical protein	farnesyl-diphosphate farnesyltransferase synthetase) (sqs) (ss) (fpp:fppfarnesyl) {Synechocystis sp. PCC6803}
sll0712	0.994036	1.09051	2.03666	1.2987	0.834028	1.30719	0.819001	0.923361	cysteine synthase A	Cysteine synthase;	cysteine synthase	O-acetylserine (thiol)-lyase {Synechocystis sp. PCC6803}
slr0417	0.959693	0.961538	1	1.04712	0.952381	0.921659	0.931099	0.924214	DNA gyrase subunit A	DNA gyrase subunit A;	DNA gyrase subunit A	DNA gyrase subunit a {Synechocystis sp. PCC6803}
slr2047	1.37363	1.22549	1.16144	1.0352	1.10742	0.932836	1.08696	0.924214	phosphate starvation-inducible protein	PhoH-like protein;	PhoH like protein	phoh-like protein {Synechocystis sp. PCC6803}
slr2088	1.08696	0.967118	0.971817	0.798722	0.805802	1.03199	0.736377	0.925926	acetolactate synthase 3 catalytic subunit	Acetohydroxy acid synthase;	acetohydroxy acid synthase	acetolactate synthase (ilvX) {Synechocystis sp. PCC6803}
slr0042	0.835422	0.762777	0.990099	0.914077	1.5625	1.69492	0.839631	0.925926	hypothetical protein slr0042	Slr0042 protein;	probable porin; major outer membrane protein	SomA {Synechocystis sp. PCC6803}
slr1756	0.956938	0.874891	0.978474	0.924214	0.792393	0.879507	0.846024	0.925926	glutamate--ammonia ligase	Glutamine synthetase;	glutamate--ammonia ligase	glutamine synthetase {Synechocystis sp. PCC6803}
sll1910	1.07296	0.979432	1.11982	1.04384	1.03734	0.957854	0.997009	0.925926	protein conferring resistance to acetazolamide; Zam	Acetazolamide conferring resistance protein zam;	protein conferring resistance to acetazolamide Zam	protein conferring resistance to acetazolamide, Zam {Synechocystis sp. PCC6803}
sll0209	0.959693	1.11111	1.08578	1.07991	0.937207	0.914077	1	0.925926	hypothetical protein sll0209	Sll0209 protein;	hypothetical protein	conserved hypothetical protein {Synechocystis sp. PCC6803}
sll0329	0.967118	0.831255	0.943396	0.854701	0.959693	0.951475	0.895255	0.926784	6-phosphogluconate dehydrogenase	6-phosphogluconate dehydrogenase, decarboxylating;	6-phosphogluconate dehydrogenase	6-phosphogluconate dehydrogenase, decarboxylating (ec 1.1.1.44) {Synechocystis sp. PCC6803}
sll1218	1.1919	0.84317	0.957854	0.848176	0.976562	0.986193	0.897666	0.926784	hypothetical protein sll1218	Ycf39 protein;	hypothetical protein YCF39	conserved hypothetical protein {Synechocystis sp. PCC6803}
slr1974	0.0172882		0.0133643		1.0989	0.940734	1.07296	0.927644	GTP-binding protein EngA	GTPase Der;	GTP binding protein	hypothetical 48.8 kd GTP-binding protein in cmk-gpsa intergenic region {Synechocystis sp. PCC6803}
slr1600	0.956023	1.4245	0.993049	1.4881	1.17786	0.908265	1.22549	0.927644	hypothetical protein slr1600	Slr1600 protein;	hypothetical protein	hypothetical protein {Synechocystis sp. PCC6803}
slr0948	1.02459	0.693481	0.75188	0.682594	1.3624	0.977517	1.6129	0.927644	hypothetical protein slr0948	Slr0948 protein;	hypothetical protein	Hypothetical protein-related {Synechocystis sp. PCC6803}
sll1665	1.2837	1.18064	1.29032	1.29032	1.15473	0.954198	1.07527	0.928505	hypothetical protein sll1665	Sll1665 protein;	unknown protein	hypothetical protein {Synechocystis sp. PCC6803}
sll2009	1.23001		1.2837	0.904977	0.929368	0.702247	1.17096	0.928505	processing protease	Processing protease;	processing protease	processing protease, putative {Synechocystis sp. PCC6803}
ssl1498	1.03842	1.41844	1.00503	1.36986	0.961538	1.11359	0.794913	0.929368	hypothetical protein ssl1498	Ssl1498 protein;	hypothetical protein	hypothetical protein {Synechocystis sp. PCC6803}
sll0199	0.985222	1.76678	0.921659	1.65563	1.8018	0.944287	1.61031	0.929368	plastocyanin	Plastocyanin;	plastocyanin	ntss01_ORF03920 {Synechocystis sp. PCC6803}
slr1719	0.868056	0.814996	0.868056	0.841751	0.85034	0.909091	0.905797	0.930233	DrgA gene product	Protein drgA;	DrgA protein homolog	drga protein {Synechocystis sp. PCC6803}
slr1848	0.958773	0.907441	0.954198	0.894454	1.08578	1.07296	0.954198	0.930233	histidinol dehydrogenase	Histidinol dehydrogenase 1;	histidinol dehydrogenase	histidinol dehydrogenase {Synechocystis sp. PCC6803}
slr1438	1.6129		0.862813				1.25313	0.930233	hypothetical protein slr1438	Slr1438 protein;	hypothetical protein	lacx protein, chromosomal {Synechocystis sp. PCC6803}
slr1853	1.28866	1.49254	1.23305	1.3986	1.43678	1.13122	1.60772	0.930233	hypothetical protein slr1853	Slr1853 protein;	carboxymuconolactone decarboxylase	PcaC-like protein, putative {Synechocystis sp. PCC6803}
sll1945	0.823045	0.815661	1.00503	0.887311	0.725689	0.88574	0.75188	0.931099	1-deoxy-D-xylulose-5-phosphate synthase	1-deoxy-D-xylulose-5-phosphate synthase;	1-deoxyxylulose-5-phosphate synthase	1-deoxy-xylulose 5-phosphate synthase {Synechocystis sp. PCC6803}
sll0454	0.971817	0.904159	0.992063	1.20337	0.83612	0.772201	0.915751	0.931099	phenylalanyl-tRNA synthetase subunit alpha	Phenylalanyl-tRNA synthetase alpha chain;	phenylalanyl-tRNA synthetase alpha chain	phenylalanyl-tRNA synthetase alpha chain {Synechocystis sp. PCC6803}
sll1150	1.10254	0.988142	1.00908	0.853971	0.922509	0.804505	0.841043	0.931966	hypothetical protein sll1150	Sll1150 protein;	hypothetical protein	putative receptor-associated protein-related {Synechocystis sp. PCC6803}
sll1502	1.07181	0.877193	0.970874	0.933707	0.98912	0.968054	0.891266	0.931966	glutamate synthase (ferredoxin)	Ferredoxin-dependent glutamate synthase 1;	NADH-dependent glutamate synthase large subunit	large subunit of NADH-dependent glutamate synthase {Synechocystis sp. PCC6803}
sll0630	1.30039	1.5528	1.18765	1.78891	1.56006	0.81367	1.49925	0.931966	hypothetical protein sll0630	Sll0630 protein;	unknown protein	hypothetical protein {Synechocystis sp. PCC6803}
slr1835	1.14155	0.958773	1.56986	1.26582	0.876424	0.995025	0.946074	0.932836	photosystem I P700 chlorophyll a apoprotein A2	Photosystem I P700 chlorophyll a apoprotein A2;	P700 apoprotein subunit Ib	photosystem i p700 chlorophyll a apoprotein a2 {Synechocystis sp. PCC6803}
slr1923	0.903342	1.35318	1.19332	1.78571	1.31406	1.25313	0.968992	0.932836	hypothetical protein slr1923	Slr1923 protein;	hypothetical protein	conserved hypothetical protein {Synechocystis sp. PCC6803}
slr1273	1.40449	2.57069	1.25156	2.5641	1.66113	0.875657	1.70068	0.932836	hypothetical protein slr1273	Slr1273 protein;	hypothetical protein	hypothetical protein {Synechocystis sp. PCC6803}
sll1489	0.853242	1.14025	0.844595	0.787402	0.931099	1.24844	0.908265	0.933707	hypothetical protein sll1489	Sll1489 protein;	circadian phase modifier CpmA homolog	conserved hypothetical protein {Synechocystis sp. PCC6803}
slr0342	1.20048	1.05042	1.50376	1.29534	0.853971	0.831255	0.914077	0.933707	cytochrome B6	Cytochrome b6;	cytochrome b6	cytochrome b6 {Synechocystis sp. PCC6803}
sll1342	0.95511	0.84317	1.02041	0.87184	0.780031	0.847458	0.819672	0.934579	glyceraldehyde-3-phosphate dehydrogenase	Glyceraldehyde-3-phosphate dehydrogenase 2;	NAD(P)-dependent glyceraldehyde-3-phosphate dehydrogenase	glyceraldehyde 3-phosphate dehydrogenase 2 (ec 1.2.1.59) (gapdh 2) (gap-2) (nad(p)-dependent glyceraldehyde-3-phosphate dehydrogenase) {Synechocystis sp. PCC6803}
sll1537	0.969932	0.778816	0.728863	0.618812	1.06496	1.30719	0.94162	0.934579	hypothetical protein sll1537	Sll1537 protein;	similar to mutator MutT protein	conserved hypothetical protein {Synechocystis sp. PCC6803}
sll1633	1.03413	1.04167	1.06383	1.13507	0.917431	0.931966	0.951475	0.934579	cell division protein FtsZ	Cell division protein ftsZ;	cell division protein FtsZ	FtsZ {Synechocystis sp. PCC6803}
sll1307	1.03093	0.972763	1.0846	0.907441	0.92081	0.94518	0.982318	0.934579	hypothetical protein sll1307	Sll1307 protein;	periplasmic protein, function unknown	conserved hypothetical protein {Synechocystis sp. PCC6803}
sll0374	1.06157	0.862069	0.946074	0.821693	0.956938	1.05597	0.764526	0.935454	high-affinity branched-chain amino acid transport ATP-binding protein	High-affinity branched-chain amino acid transport ATP-binding protein;	urea transport system ATP-binding protein	urea/short-chain amide ABC transporter, ATP-binding protein, putative {Synechocystis sp. PCC6803}
sll1812	0.751315	0.732064	0.618429	0.603865	0.761035	0.75815	0.908265	0.935454	30S ribosomal protein S5	30S ribosomal protein S5;	30S ribosomal protein S5	chloroplast ribosomal protein S5 {Synechocystis sp. PCC6803}
slr0757	1.36986	1.78891	1.27065	1.68067	1.23457	1.0846	1.31926	0.935454	circadian clock protein KaiB	Circadian clock protein kaiB;	circadian clock protein KaiB homolog	circadian clock protein KaiB (kaiB) {Synechocystis sp. PCC6803}
slr1841	0.914077	0.802568	1.11732	0.994036	0.673854	0.890472	0.777605	0.93633	hypothetical protein slr1841	Slr1841 protein;	probable porin; major outer membrane protein	SomA {Synechocystis sp. PCC6803}
sll0058	1.20337	1.18203	1.16959	1.03627	0.995025	0.949668	0.810373	0.93633	molecular chaperone DnaK	Chaperone protein dnaK1;	DnaK protein 1, heat shock protein 70, molecular chaperone	DnaK {Synechocystis sp. PCC6803}
slr0909	1.00806	1.05708	1.14811	0.992063	0.93985	1.0395	0.855432	0.93633	hypothetical protein slr0909	Slr0909 protein;	unknown protein	hypothetical protein {Synechocystis sp. PCC6803}
ssl0788	1.20773	1.33511	0.845309	0.932836	0.70373	0.734754	0.888099	0.93633	hypothetical protein ssl0788	Ssl0788 protein;	hypothetical protein	hypothetical protein {Synechocystis sp. PCC6803}
sll1771	1.08225	1.26904	1.0101	1.18203	1.00503	1.05263	1.07643	0.93633	hypothetical protein sll1771	Sll1771 protein;	protein serin-threonin phosphatase	conserved hypothetical protein {Synechocystis sp. PCC6803}
sll1265	0.883392	0.595238	0.676133	0.455166	0.952381	1.23916	0.713267	0.937207	hypothetical protein sll1265	Sll1265 protein;	unknown protein	hypothetical protein {Synechocystis sp. PCC6803}
sll2001	0.986193	0.971817	1.07181	0.925069	0.790514	0.8726	0.851064	0.937207	leucyl aminopeptidase	Probable cytosol aminopeptidase;	leucine aminopeptidase	cytosol aminopeptidase (ec 3.4.11.1) (leucine aminopeptidase) (lap) (leucyl aminopeptidase) (proline aminopeptidase) (ec 3.4.11.5) (prolyl aminopeptidase) {Synechocystis sp. PCC6803}
slr0453	0.938086	0.93985	1.02669	0.969932	1.05597	1.09649	0.97371	0.937207	phosphoketolase	Probable phosphoketolase;	hypothetical protein	conserved hypothetical protein {Synechocystis sp. PCC6803}
sll1362	1.06496	0.893655	1.07991	0.901713	0.848896	0.93633	0.81103	0.938086	isoleucyl-tRNA synthetase	Isoleucyl-tRNA synthetase;	isoleucyl-tRNA synthetase	isoleucyl-tRNA synthetase {Synechocystis sp. PCC6803}
slr1755	1.1325	0.798722	1.49477	0.903342	1.44092	1.55521	0.862813	0.938086	NAD(P)H-dependent glycerol-3-phosphate dehydrogenase	Glycerol-3-phosphate dehydrogenase [NAD(P)+];	NAD+ dependent glycerol-3-phosphate dehydrogenase	() {Synechocystis sp. PCC6803}
slr0525	1.11111	1.21065	1.09649	1.21507	0.858369	0.911577	0.865801	0.938086	Mg-protoporphyrin IX methyl transferase	Magnesium-protoporphyrin O-methyltransferase;	Mg-protoporphyrin IX methyl transferase	Mg-protoporphyrin IX methyl transferase {Synechocystis sp. PCC6803}
slr1926	1.01729	1.11111	0.677966	1.14025	1.14025	38.4615	0.944287	0.938086	hypothetical protein slr1926	Slr1926 protein;	hypothetical protein	conserved hypothetical protein protein {Synechocystis sp. PCC6803}
sll0176	1.36612	1.21951	1.01833	1.01833	1.05374	0.968054	0.984252	0.938967	hypothetical protein sll0176	Sll0176 protein;	hypothetical protein	conserved hypothetical protein {Synechocystis sp. PCC6803}
slr1102	1.0989	1.12233	0.868056	1.06952	1.1274	1.27065	0.820345	0.93985	hypothetical protein slr1102	Slr1102 protein;	hypothetical protein	GGDEF family protein, putative {Synechocystis sp. PCC6803}
slr1476	0.971817	1.00908	1.37174	1.42045	0.669792	0.963391	0.648088	0.940734	aspartate carbamoyltransferase catalytic subunit	Aspartate carbamoyltransferase;	aspartate carbamoyltransferase	aspartate carbamoyltransferase (ATCase) {Synechocystis sp. PCC6803}
slr2023	0.95057	0.897666	0.970874	0.898473	0.840336	0.96432	0.801925	0.940734	acyl-carrier-protein S-malonyltransferase	Malonyl CoA-acyl carrier protein transacylase;	malonyl coenzyme A-acyl carrier protein transacylase	malonyl CoA-acyl carrier protein transacylase {Synechocystis sp. PCC6803}
slr0156	0.960615	0.99108	1.08108	1.07411	1.05597	1.0352	0.835422	0.940734	ClpB protein	Chaperone protein ClpB 1;	ClpB protein	ClpB/HSP100 {Synechocystis sp. PCC6803}
slr1240	0.698324	0.772798	0.725689	0.790514	1.06157	0.881057	1.05932	0.940734	hypothetical protein slr1240	Slr1240 protein;	unknown protein	hypothetical protein {Synechocystis sp. PCC6803}
ssr2799	1.91876e-07	0.58072	0.000261574	0.376364	0.719424	1.09649	0.97561	0.94162	50S ribosomal protein L27	50S ribosomal protein L27;	50S ribosomal protein L27	50S ribosomal protein L27 {Synechocystis sp. PCC6803}
sll0057	1.17509	1.93798	1.14025	1.7452	1.52207	0.859845	1.5873	0.94162	heat shock protein GrpE	Protein grpE;	heat shock protein GrpE	grpe protein , fragment-related {Synechocystis sp. PCC6803}
slr1270	0.884173	0.799361	0.94518	0.903342	0.977517	0.888099	0.887311	0.942507	hypothetical protein slr1270	Slr1270 protein;	periplasmic protein, function unknown	conserved hypothetical protein {Synechocystis sp. PCC6803}
sll1638	1.36799	1.3089	1.25628	1.04712	1.10865	1.11732	1.08578	0.942507	hypothetical protein sll1638	Sll1638 protein;	hypothetical protein	hypothetical protein {Synechocystis sp. PCC6803}
ssl0832	1.443	2.079	2.03666	2.93255	2.66667	1.11235	2.24215	0.942507	hypothetical protein ssl0832	Ssl0832 protein;	hypothetical protein	hypothetical protein {Synechocystis sp. PCC6803}
sll0017	0.857633	0.823723	0.832639	0.829876	0.904977	1.09051	0.786782	0.944287	glutamate-1-semialdehyde aminotransferase	Glutamate-1-semialdehyde 2,1-aminomutase;	glutamate-1-semialdehyde aminomutase	glutamate-1-semialdehyde 2,1-aminomutase (EC 5.4.3.8) - Synechococcus sp. (PCC 6301) {Synechocystis sp. PCC6803}
slr1604	0.981354	0.87184	0.943396	0.932836	1.00908	0.987167	0.95057	0.944287	cell division protein FtsH	ATP-dependent zinc metalloprotease FtsH 3;	cell division protein FtsH	chloroplast FtsH protease {Synechocystis sp. PCC6803}
sll0170	1.07875	1.221	1.12108	1.30719	1.23001	0.98912	1.23153	0.944287	molecular chaperone DnaK	Chaperone protein dnaK2;	DnaK protein 2, heat shock protein 70, molecular chaperone	DNAk protein 2 {Synechocystis sp. PCC6803}
slr1908	1.06045	0.895255	1.12867	1.01317	0.782473	0.979432	0.712251	0.94518	hypothetical protein slr1908	Slr1908 protein;	probable porin; major outer membrane protein	conserved hypothetical protein {Synechocystis sp. PCC6803}
sll1818	1.08814	1.04932	1.11732	1.02881	0.884956	0.963391	0.8285	0.94518	DNA-directed RNA polymerase subunit alpha	DNA-directed RNA polymerase subunit alpha;	RNA polymerase alpha subunit	dna-directed rna polymerase alpha chain (ec 2.7.7.6) (transcriptase alpha chain) (rna polymerase alpha subunit) {Synechocystis sp. PCC6803}
sll1326	0.88968	0.843882	0.938967	0.881834	0.841043	0.901713	0.851064	0.94518	F0F1 ATP synthase subunit alpha	ATP synthase subunit alpha;	ATP synthase alpha chain	ATP synthase alpha chain {Synechocystis sp. PCC6803}
slr1024	1.75747	1.10619	1.76056	1.10742	1.64204	1.75131	0.877963	0.94518	hypothetical protein slr1024	Slr1024 protein;	fibrillin	fibrillin {Synechocystis sp. PCC6803}
slr0369	0.95057	0.781861	1.27714	1.0661	0.82713	0.938086	0.88968	0.94518	cation or drug efflux system protein	Cation or drug efflux system protein;	RND multidrug efflux transporter	mexF {Synechocystis sp. PCC6803}
sll1813	0.532198	0.639795	0.405844	0.549451	1.59744	1.16009	1.20919	0.94518	50S ribosomal protein L15	50S ribosomal protein L15;	50S ribosomal protein L15	50S ribosomal protein L15 {Synechocystis sp. PCC6803}
slr1938	1.09529	1.17786	1.00301	0.953289	1.14943	1.14548	0.913242	0.946074	methylthioribose-1-phosphate isomerase	Methylthioribose-1-phosphate isomerase;	putative translation initiation factor EIF-2b subunit 1	translation initiation factor, aIF-2B alpha subunit-related {Synechocystis sp. PCC6803}
slr1255	0.982318	0.757576	1.01317	0.816993	0.843882	1.10011	0.769231	0.94697	phytoene synthase	Phytoene synthase;	phytoene synthase	phytoene synthase {Synechocystis sp. PCC6803}
sll0726	0.867303	0.888889	0.925069	0.867303	0.93633	1.01833	0.919963	0.94697	phosphoglucomutase	Phosphoglucomutase;	phosphoglucomutase	phosphoglucomutase {Synechocystis sp. PCC6803}
sll1873	0.581058	0.905797	0.587199	0.902527	1.45985	0.925069	1.5625	0.94697	hypothetical protein sll1873	Sll1873 protein;	unknown protein	hypothetical protein {Synechocystis sp. PCC6803}
slr0665	1.05708	0.904159	1.06952	0.899281	0.693481	0.925069	0.763942	0.947867	bifunctional aconitate hydratase 2/2-methylisocitrate dehydratase	Aconitate hydratase 2;	aconitate hydratase	putative aconitate hydratase {Synechocystis sp. PCC6803}
slr0086	1.07527	0.923361	0.909091	0.901713	1.17096	1.28535	0.808407	0.947867	hypothetical protein slr0086	Slr0086 protein;	similar to DnaK protein	dnaK, putative {Synechocystis sp. PCC6803}
slr1720	1.08225	0.963391	0.979432	0.919963	0.862069	0.98912	0.829187	0.947867	aspartyl-tRNA synthetase	Aspartyl-tRNA synthetase;	aspartyl-tRNA synthetase	aspartyl-tRNA synthetase {Synechocystis sp. PCC6803}
slr1722	0.998004	0.886525	0.893655	0.834725	0.937207	1.04822	0.914077	0.947867	inosine 5-monophosphate dehydrogenase	IMP dehydrogenase subunit;	inosine-5'-monophosphate dehydrogenase	conserved hypothetical protein {Synechocystis sp. PCC6803}
sll1027	0.984252	0.899281	0.834028	0.798722	0.808407	0.873362	0.970874	0.947867	NADH-glutamate synthase small subunit	NADH-glutamate synthase small subunit;	NADH-dependent glutamate synthase small subunit	small subunit of NADH-dependent glutamate synthase {Synechocystis sp. PCC6803}
sll0897	1.10132	1.1325	0.947867	1.0352	1.10865	0.899281	1.22699	0.947867	chaperone protein DnaJ	Chaperone protein dnaJ 1;	DnaJ protein, heat shock protein 40, molecular chaperone	putative DNAJ protein {Synechocystis sp. PCC6803}
sll1275	1.02354	0.988142	1.10988	1.02459	0.91659	0.94697	0.918274	0.948767	pyruvate kinase	Pyruvate kinase 2;	pyruvate kinase 2	pyruvate kinase {Synechocystis sp. PCC6803}
sll1830	0.841043	0.813008	0.818331	0.772798	0.821018	1.01626	0.739645	0.949668	hypothetical protein sll1830	Sll1830 protein;	unknown protein	conserved hypothetical protein {Synechocystis sp. PCC6803}
slr0557	1.1325	1.06724	1.0661	1.05485	1.01523	0.962464	0.911577	0.949668	valyl-tRNA synthetase	Valyl-tRNA synthetase;	valyl-tRNA synthetase	valyl-tRNA synthetase {Synechocystis sp. PCC6803}
slr1280	0.994036	0.977517	1.08814	1.15473	1.16686	1.16414	0.971817	0.949668	NADH dehydrogenase subunit B	NAD(P)H-quinone oxidoreductase subunit K 1;	NADH dehydrogenase subunit NdhK	NDH-K protein {Synechocystis sp. PCC6803}
sll0019	0.971817	0.92081	0.968992	0.957854	0.746826	0.986193	0.68918	0.951475	1-deoxy-D-xylulose 5-phosphate reductoisomerase	1-deoxy-D-xylulose 5-phosphate reductoisomerase;	1-deoxy-d-xylulose 5-phosphate reductoisomerase	1-deoxy-d-xylulose-5-phosphate reductoisomerase {Synechocystis sp. PCC6803}
slr0116	0.87108	0.851789	0.909918	0.963391	0.898473	1.19332	0.822368	0.951475	phycocyanobilin:ferredoxin oxidoreductase	Phycocyanobilin:ferredoxin oxidoreductase;	phycocyanobilin:ferredoxin oxidoreductase	conserved hypothetical protein {Synechocystis sp. PCC6803}
sll1343	1.24533	0.971817	1.03199	0.948767	0.926784	0.99108	0.880282	0.953289	aminopeptidase	Aminopeptidase;	aminopeptidase	Tricorn protease interacting factor F3, putative {Synechocystis sp. PCC6803}
sll0550	1.16144	1.08696	1.12233	1.18203	1.11982	1.0917	0.972763	0.953289	flavoprotein	Diflavin flavoprotein A 1;	flavoprotein	flavodoxin 1, putative {Synechocystis sp. PCC6803}
sll0020	1.07875	1.11235	1.09649	1.10742	1.04493	0.972763	1.01729	0.953289	ATP-dependent Clp protease regulatory subunit	ATP-dependent Clp protease regulatory subunit;	ATP-dependent Clp protease ATPase subunit	clpC protein {Synechocystis sp. PCC6803}
sll0623	1.0917	1.7452	1.04822	1.78253	1.3947	1.13122	1.22249	0.953289	hypothetical protein sll0623	Sll0623 protein;	unknown protein	hypothetical protein {Synechocystis sp. PCC6803}
slr0212	1.16144	1.05932	1.3245	0.986193	0.888099	1.07875	0.821018	0.954198	5-methyltetrahydrofolate--homocysteine methyltransferase	Methionine synthase;	5-methyltetrahydrofolate--homocysteine methyltransferase	metH {Synechocystis sp. PCC6803}
slr1839	0.823045	0.655308	0.724113	0.584454	0.912409	0.968054	0.931099	0.95511	carbon dioxide concentrating mechanism protein CcmK	Carbon dioxide-concentrating mechanism protein CcmK homolog 4;	carbon dioxide concentrating mechanism protein CcmK homolog 4, putative carboxysome assembly protein	carbon dioxide concentrating mechanism protein ccmk homolog 4 {Synechocystis sp. PCC6803}
slr1887	1.01729	1.22399	0.910747	1.07759	0.970874	0.944287	0.983284	0.95511	porphobilinogen deaminase	Porphobilinogen deaminase;	porphobilinogen deaminase (hydroxymethylbilane synthase, preuroporphyrinogen synthase)	PBG-D (aa1-344) {Synechocystis sp. PCC6803}
sll0228	1.01215	0.994036	0.904977	0.862069	1.10742	1.14811	0.76746	0.956023	arginase	Agmatinase 1;	arginase	agmatinase, putative {Synechocystis sp. PCC6803}
slr2034	1.1236	1.18765	1.1655	1.1534	0.94518	0.979432	0.879507	0.956023	Ycf48-like-protein	Ycf48-like protein;	putative homolog of plant HCF136, which is essential for stability or assembly of photosystem II	conserved hypothetical protein (orf333) {Synechocystis sp. PCC6803}
sll0039	1.17786	1.8315	1.04822	1.7762	1.26103	1.00604	1.29702	0.956023	CheY family protein	CheY subfamily;	positive phototaxis protein, two-component response regulator CheY subfamily	similar to sir1042 protein of Synechocystis sp. strain PCC 6803 {Synechocystis sp. PCC6803}
slr0523	1.03199	0.963391	0.925926	0.863558	0.981354	1.15875	0.803859	0.956938	dithiobiotin synthetase	Dethiobiotin synthetase;	similar to dethiobiotin synthetase	(), putative {Synechocystis sp. PCC6803}
slr0565	1.40845	1.62338	1.54799	2.079	0.937207	0.848176	1.11483	0.956938	hypothetical protein slr0565	Slr0565 protein;	hypothetical protein	putative protein, putative {Synechocystis sp. PCC6803}
slr1557	1.09769	1.23609	0.844595	1.01317	1.37741	1.01112	1.66389	0.956938	hypothetical protein slr1557	Slr1557 protein;	hypothetical protein	hypothetical protein {Synechocystis sp. PCC6803}
ssr3383	0.937207	1.01833	0.981354	1.04167	1.22549	1.11235	1.1976	0.957854	phycobilisome LC linker polypeptide	Phycobilisome 7.8 kDa linker polypeptide, allophycocyanin-associated, core;	phycobilisome small core linker polypeptide	phycobilisome 7.8 kd linker polypeptide, allophycocyanin-associated, core {Synechocystis sp. PCC6803}
sll1911	1.37363	2.75482	1.25471	2.26757	1.8018	0.95511	1.79211	0.957854	hypothetical protein sll1911	Sll1911 protein;	hypothetical protein	hypothetical protein {Synechocystis sp. PCC6803}
sll0455	1.23001	0.746269	1.10011	0.847458	0.788644	1.18203	0.733138	0.958773	homoserine dehydrogenase	Homoserine dehydrogenase;	homoserine dehydrogenase	homoserine dehydrogenase {Synechocystis sp. PCC6803}
slr1263	1.04822	1.23916	1.04603	1.1236	1.12233	1.09649	1.11607	0.958773	hypothetical protein slr1263	Slr1263 protein;	hypothetical protein	hypothetical protein {Synechocystis sp. PCC6803}
slr2131	1.20482	1.66389	1.16009	1.88679	1.2987	0.788022	1.55763	0.959693	cation or drug efflux system protein	Cation or drug efflux system protein;	RND multidrug efflux transporter	mexF {Synechocystis sp. PCC6803}
sll1908	1.10254	0.95511	1.19474	0.998004	0.896861	0.972763	0.84674	0.960615	D-3-phosphoglycerate dehydrogenase	D-3-phosphoglycerate dehydrogenase;	D-3-phosphoglycerate dehydrogenase	phosphoglycerate dehydrogenase {Synechocystis sp. PCC6803}
slr1834	1.08814	1.00503	1.36054	1.28205	0.831947	0.906618	0.895255	0.960615	photosystem I P700 chlorophyll a apoprotein A1	Photosystem I P700 chlorophyll a apoprotein A1;	P700 apoprotein subunit Ia	photosystem I p700 chlorophyll a apoprotein a1 {Synechocystis sp. PCC6803}
slr2053	1.05042	1.76678	1.08696	1.65563	0.665336	1.07643	0.895255	0.961538	hypothetical protein slr2053	Slr2053 protein;	putative hydrolase	00561 alpha/beta hydrolase fold.-related {Synechocystis sp. PCC6803}
slr0623	1.1236	1.82815	1.13122	1.79211	1.44718	0.978474	1.44928	0.961538	thioredoxin	Thioredoxin;	thioredoxin	thioredoxin (trx) {Synechocystis sp. PCC6803}
sll0320	0.982318	0.95057	0.966184	0.85034	0.783699	1.1655	1.00908	0.962464	ribonuclease D	Ribonuclease D;	probable ribonuclease D	conserved hypothetical protein {Synechocystis sp. PCC6803}
sll0065	1.05152	1.07875	1.0661	1.02459	1.04275	0.938967	1.06724	0.962464	acetolactate synthase 3 regulatory subunit	Acetolactate synthase small subunit;	acetolactate synthase small subunit	acetolactate synthase small subunit (ec 4.1.3.18) (ahas) (acetohydroxy-acid synthase small subunit) (als) {Synechocystis sp. PCC6803}
slr1703	1.1274	1.01833	0.896861	0.830565	0.918274	0.978474	0.937207	0.963391	seryl-tRNA synthetase	Seryl-tRNA synthetase;	seryl-tRNA synthetase	seryl-tRNA synthetase {Synechocystis sp. PCC6803}
slr1216	0.694444	0.856898	1.03093	1.26103	1.02775	1.19332	0.968054	0.963391	Mg2+ transporter	Mg2+ transporter;	Mg2+ transport protein	Mg2+ transporter MgtE, putative {Synechocystis sp. PCC6803}
slr0731	1.02459	0.93985	1.1236	1.10375	0.736377	0.935454	0.762195	0.96432	hypothetical protein slr0731	Slr0731 protein;	hypothetical protein	hypothetical protein {Synechocystis sp. PCC6803}
slr2072	1.05152	0.983284	0.843882	0.93985	0.884956	0.876424	0.910747	0.96432	threonine dehydratase	L-threonine deaminase;	L-threonine deaminase	threonine dehydratase biosynthetic {Synechocystis sp. PCC6803}
sll1213	1.03199	1.00503	1.001	0.99108	0.948767	1.0917	0.968992	0.96432	hypothetical protein sll1213	Sll1213 protein;	GDP-fucose synthetase	conserved hypothetical protein {Synechocystis sp. PCC6803}
sll0185	1.43885	1.81818	1.58983	1.71821	1.38504	0.894454	1.43678	0.96432	hypothetical protein sll0185	Sll0185 protein;	hypothetical protein	conserved hypothetical protein {Synechocystis sp. PCC6803}
sll1380	0.76746	0.811688	0.751315	0.78064	0.93633	1.03627	0.853242	0.965251	hypothetical protein sll1380	Sll1380 protein;	periplasmic protein, function unknown	conserved hypothetical protein (orf238) {Synechocystis sp. PCC6803}
slr1597	0.846024	0.731529	0.812348	0.701262	1.04712	0.993049	1.00806	0.965251	hypothetical protein slr1597	Slr1597 protein;	chromosome partitioning ATPase, ParA family	hypothetical Soj-like protein {Synechocystis sp. PCC6803}
sll1694	0.951475	0.993049	0.951475	0.93633	0.977517	0.971817	1.01523	0.965251	general secretion pathway protein G	General secretion pathway protein G;	pilin polypeptide PilA1	pilin {Synechocystis sp. PCC6803}
slr0657	1.0929	1	0.954198	0.896861	0.960615	0.923361	0.987167	0.966184	aspartate kinase	Aspartokinase;	aspartate kinase	aspartokinase 2 (ec 2.7.2.4) (aspartokinase ii) (aspartate kinase 2) [contains: aspartokinase ii alpha subunit; aspartokinase ii beta subunit] {Synechocystis sp. PCC6803}
sll0643	1.06383	1.05708	1.02354	1.04493	0.891266	0.894454	1.26904	0.966184	urease accessory protein G	Urease accessory protein ureG;	urease accessory protein G	urease accessory protein UreG {Synechocystis sp. PCC6803}
sll0788	0.770416	0.983284	0.884956	1.15207	0.867303	0.904977	1.00908	0.967118	hypothetical protein sll0788	Sll0788 protein;	hypothetical protein	conserved hypothetical protein {Synechocystis sp. PCC6803}
slr1753	0.00712428			0.0171333		0.919118		0.967118	hypothetical protein slr1753	Slr1753 protein;	hypothetical protein	hypothetical protein {Synechocystis sp. PCC6803}
slr1347	1.05374	1	1.17925	0.970874	0.962464	0.928505	0.971817	0.968054	carbonic anhydrase	Carbonic anhydrase;	beta-type carbonic anhydrase localized in the carboxysome	carbonic anhydrase {Synechocystis sp. PCC6803}
slr0357	1.0846	0.914913	1.00705	1.10375	0.860585	0.867303	0.681199	0.968992	histidyl-tRNA synthetase	Histidyl-tRNA synthetase;	histidyl-tRNA synthetase	histidyl-tRNA synthetase (hisrs) {Synechocystis sp. PCC6803}
sll1682	0.821018	0.81367	0.957854	0.899281	0.963391	1.21065	0.761615	0.968992	alanine dehydrogenase	Alanine dehydrogenase;	alanine dehydrogenase	alanine dehydrogenase {Synechocystis sp. PCC6803}
sll1030	0.795545	1.0352	1.13636	1.47493	1.0395	1.07066	0.932836	0.968992	carbon dioxide concentrating mechanism protein CcmL	Carbon dioxide concentrating mechanism protein CcmL;	carbon dioxide concentrating mechanism protein CcmL, putative carboxysome assembly protein	carbon dioxide concentrating mechanism protein {Synechocystis sp. PCC6803}
sll1800	0.427533	0.512558	0.366569	0.436491	0.938967	1.04603	1.001	0.968992	50S ribosomal protein L4	50S ribosomal protein L4;	50S ribosomal protein L4	50s ribosomal protein l4 {Synechocystis sp. PCC6803}
slr1783	1.09051	1.71821	0.966184	1.5625	1.49701	0.979432	1.29702	0.968992	NarL subfamily protein	NarL subfamily;	two-component response regulator NarL subfamily	probable transcriptional regulator ycf29 {Synechocystis sp. PCC6803}
slr0879	0.983284	1.46413	0.84317	1.20048	1.4556	0.976562	1.50376	0.968992	glycine decarboxylase complex H-protein	Glycine cleavage system H protein;	glycine decarboxylase complex H-protein	conserved hypothetical protein {Synechocystis sp. PCC6803}
slr0958	0.909091	1.20048	0.844595	1.04167	0.76746	1.01833	0.729395	0.969932	cysteinyl-tRNA synthetase	Cysteinyl-tRNA synthetase;	cysteinyl-tRNA synthetase	cysteinyl-tRNA synthetase, putative {Synechocystis sp. PCC6803}
slr0444	1.0846	1.1919	0.896861	1.12486	1.33511	1.54321	0.879507	0.969932	3-phosphoshikimate 1-carboxyvinyltransferase	3-phosphoshikimate 1-carboxyvinyltransferase;	3-phosphoshikimate 1-carboxyvinyltransferase	putative 3-phosphoshikimate 1-carboxyvinyltransferase {Synechocystis sp. PCC6803}
sll1688	0.791139	0.786782	0.822368	0.738007	1.14679	1.00402	1.04822	0.969932	threonine synthase	Threonine synthase;	threonine synthase	threonine synthase {Synechocystis sp. PCC6803}
slr0628	0.222272	0.380084	0.173581	0.351494	1.08814	1.00806	1.09409	0.969932	30S ribosomal protein S14	30S ribosomal protein S14;	30S ribosomal protein S14	30S ribosomal protein S14 {Synechocystis sp. PCC6803}
slr1423	1.29534	0.781861	0.688705	0.962464	1.17509	1.96464	0.905797	0.970874	UDP-N-acetylmuramate--L-alanine ligase	UDP-N-acetylmuramate--L-alanine ligase;	UDP-N-acetylmuramate-alanine ligase	udp-n-acetylmuramate--alanine ligase (ec 6.3.2.8) (udp-n- acetylmuranoyl-l-alanine synthetase) (fragment) {Synechocystis sp. PCC6803}
slr0638	0.954198	0.956938	0.880282	0.81103	0.821018	0.904977	0.860585	0.971817	glycyl-tRNA synthetase subunit alpha	Glycyl-tRNA synthetase alpha subunit;	glycyl-tRNA synthetase alpha chain	glycyl-tRNA synthetase alpha chain {Synechocystis sp. PCC6803}
sll0781	0.830565	0.944287	0.783085	0.821693	0.861326	0.931966	0.878735	0.971817	hypothetical protein sll0781	Sll0781 protein;	hypothetical protein	conserved hypothetical protein {Synechocystis sp. PCC6803}
ssr1480	1.23305	1.52207	1.00503	1.32979	1.3089	1.04384	1.31579	0.972763	RNA-binding protein	RNA-binding protein;	putative RNA-binding protein	RNA-binding protein {Synechocystis sp. PCC6803}
sll0230	1.00705	1.28866	0.809717	1.22699	0.990099	1.05152	1.04932	0.97371	hypothetical protein sll0230	UPF0045 protein sll0230;	hypothetical protein	conserved hypothetical protein {Synechocystis sp. PCC6803}
slr1238	0.928505	0.859107	0.693963	0.75643	1.18906	0.960615	1.17233	0.97371	glutathione synthetase	Glutathione synthetase;	glutathione synthetase	glutathione synthetase {Synechocystis sp. PCC6803}
sll1127	1.10865	1.25471	1.3459	1.70068	1.79533	0.857633	1.44928	0.97371	naphthoate synthase	Naphthoate synthase;	1,4-dihydroxy-2-naphthoate synthase	naphthoate synthase {Synechocystis sp. PCC6803}
sll1393	1.17233	0.968054	1.15207	1.08342	0.887311	0.966184	0.931099	0.974659	glycogen synthase	Probable glycogen synthase 2;	glycogen (starch) synthase	bacterial glycogen synthase {Synechocystis sp. PCC6803}
slr0186	1.07066	0.880282	1.16009	1.04712	0.933707	0.879507	1.02775	0.97561	2-isopropylmalate synthase	2-isopropylmalate synthase;	2-isopropylmalate synthase	2-isopropylmalate synthase {Synechocystis sp. PCC6803}
slr1648	0.803859	0.783699	0.687285	0.658762	1.07759	0.949668	1.23916	0.97561	hypothetical protein slr1648	Slr1648 protein;	hypothetical protein	lignostilbene-alpha,beta-dioxygenase {Synechocystis sp. PCC6803}
slr1900	0.882613	0.899281	0.863558	0.929368	1.37552	1.08108	1.29199	0.97561	hypothetical protein slr1900	Slr1900 protein;	hypothetical protein	hypothetical protein {Synechocystis sp. PCC6803}
slr1983	1.21655	1.28535	0.98912	1.06952	0.94518	1.16822	0.782473	0.976562	regulatory components of sensory transduction system	Regulatory components of sensory transduction system;	two-component hybrid sensor and regulator	icfg protein-related {Synechocystis sp. PCC6803}
slr0452	0.937207	0.87108	1.01626	0.96432	0.888889	0.94518	0.911577	0.976562	dihydroxy-acid dehydratase	Dihydroxy-acid dehydratase;	dihydroxyacid dehydratase	IlvD protein {Synechocystis sp. PCC6803}
sll1356	0.968992	1.01833	1.05708	0.921659	0.942507	0.987167	0.956023	0.976562	glycogen phosphorylase	Glycogen phosphorylase;	glycogen phosphorylase	ntss01_ORF01644 {Synechocystis sp. PCC6803}
sll0220	1.12108	1.06724	1.10497	1.11982	1.08108	1.03842	1.01215	0.976562	glucosamine--fructose-6-phosphate aminotransferase	Glucosamine--fructose-6-phosphate aminotransferase [isomerizing];	L-glutamine:D-fructose-6-P amidotransferase	glucosamine--fructose-6-phosphate aminotransferase (isomerizing) {Synechocystis sp. PCC6803}
sll1074	1.1274	0.958773	1.17233	1.12233	1.0582	1.02249	1.01833	0.976562	leucyl-tRNA synthetase	Leucyl-tRNA synthetase;	leucyl-tRNA synthetase	leucyl-tRNA synthetase {Synechocystis sp. PCC6803}
slr0226	0.710732	0.795545	0.757002	0.765111	1.18765	1.14155	1.05597	0.976562	hypothetical protein slr0226	Slr0226 protein;	unknown protein	hypothetical protein {Synechocystis sp. PCC6803}
sll1029	0.848896	0.740741	0.803859	0.787402	1.01523	1.13379	0.837521	0.977517	carbon dioxide concentrating mechanism protein CcmK	Carbon dioxide-concentrating mechanism protein CcmK homolog 1;	carbon dioxide concentrating mechanism protein CcmK	carbon dioxide concentrating mechanism protein ccmk homolog 1 {Synechocystis sp. PCC6803}
slr1129	0.688705	0.85034	0.724113	0.800641	1.10865	1.08225	1.10988	0.977517	ribonuclease E	Ribonuclease E homolog;	ribonuclease E	ribonuclease e homolog-related {Synechocystis sp. PCC6803}
slr1254	1.03842	1.14548	1.10011	1.17786	0.83612	1.11483	0.678426	0.978474	phytoene desaturase	Phytoene dehydrogenase;	phytoene dehydrogenase (phytoene desaturase)	phytoene dehydrogenase {Synechocystis sp. PCC6803}
slr0431	0.789889	1.03199	0.765697	1.02249	1.18203	1.01729	1.10011	0.978474	hypothetical protein slr0431	Slr0431 protein;	hypothetical protein	conserved hypothetical protein {Synechocystis sp. PCC6803}
sll1423	0.901713	0.93633	0.928505	1.14416	1.36986	1.36426	1.28535	0.978474	global nitrogen regulator	Global nitrogen regulator;	global nitrogen regulator	NtcA {Synechocystis sp. PCC6803}
slr1512	1.65563	1.52207	2.01207	1.75747	2.66667	1.85874	1.44092	0.978474	hypothetical protein slr1512	Slr1512 protein;	sodium-dependent bicarbonate transporter	conserved hypothetical protein {Synechocystis sp. PCC6803}
slr1334	0.948767	0.909091	0.880282	0.863558	0.743494	1.03627	0.740741	0.979432	hypothetical protein slr1334	Slr1334 protein;	phosphoglucomutase/phosphomannomutase	phospho-sugar mutase, putative {Synechocystis sp. PCC6803}
slr1020	0.982318	0.896057	1.00604	0.883392	0.778816	1.11857	0.764526	0.979432	sulfolipid biosynthesis protein SqdB	Sulfolipid biosynthesis protein; SqdB;	sulfolipid biosynthesis protein SqdB	sulfolipid biosynthesis protein SQD1-related {Synechocystis sp. PCC6803}
slr0585	1.0917	0.905797	1.02145	0.933707	0.831947	0.988142	0.863558	0.979432	argininosuccinate synthase	Argininosuccinate synthase;	argininosuccinate synthetase	argininosuccinate synthase {Synechocystis sp. PCC6803}
sll0945	0.996016	1.01626	0.966184	0.853242	0.874891	0.87184	0.997009	0.979432	glycogen synthase	Glycogen synthase 1;	glycogen synthase	glycogen synthase {Synechocystis sp. PCC6803}
slr0966	1.2285	1.21212	1.1325	1.10865	1.23609	1.22549	1.06383	0.979432	tryptophan synthase subunit alpha	Tryptophan synthase alpha chain;	tryptophan synthase alpha chain	putative tryptophan synthase alpha 1-like protein {Synechocystis sp. PCC6803}
slr1470	1.17925	0.865801	1.35685	1.1976	0.952381	0.807754	1.06383	0.980392	hypothetical protein slr1470	Slr1470 protein;	hypothetical protein	conserved hypothetical protein {Synechocystis sp. PCC6803}
slr0399	0.978474	1.0627	0.888099	1.02459	1.17925	1.2285	1.30208	0.980392	3-beta hydroxysteroid dehydrogenase/isomerase	Ycf39 gene product;	chaperon-like protein for quinone binding in photosystem II	conserved hypothetical protein {Synechocystis sp. PCC6803}
sll1709	0.908265	1.01112	0.929368	0.947867	0.957854	1.27065	0.880282	0.981354	glucose dehydrogenase	Glucose dehydrogenase;	3-ketoacyl-acyl carrier protein reductase	3-ketoacyl-acyl carrier protein reductase, putative {Synechocystis sp. PCC6803}
sll0158	1.14286	1.02669	1.03306	0.935454	0.958773	0.992063	1.02145	0.981354	glycogen branching enzyme	1,4-alpha-glucan-branching enzyme;	1,4-alpha-glucan branching enzyme	1,4-alpha-glucan branching enzyme {Synechocystis sp. PCC6803}
slr1694	0.825083	0.713267	0.628141	0.636537	0.840336	0.88574	1.03093	0.981354	activator of photopigment and puc expression	Activator of photopigment and puc expression;	expression activator appA homolog	appA protein {Synechocystis sp. PCC6803}
sll0033	0.994036	1.10988	1.07411	1.03093	0.99108	0.815661	1.03306	0.981354	hypothetical protein sll0033	Sll0033 protein;	carotene isomerase	phytoene desaturase, putative {Synechocystis sp. PCC6803}
slr1846	1.38504	1.89753	1.59744	2.17865	1.18343	0.94697	1.35501	0.981354	hypothetical protein slr1846	Uncharacterized monothiol glutaredoxin ycf64-like;	hypothetical protein YCF64	promoter active fragment E3 {Synechocystis sp. PCC6803}
sll1098	1.16144	1.04058	1.02249	0.984252	0.947867	1.00402	0.969932	0.982318	elongation factor G	Elongation factor G 2;	elongation factor EF-G	elongation factor g {Synechocystis sp. PCC6803}
slr1984	1.12486	1.07411	1.11857	1.0627	0.918274	0.926784	0.981354	0.982318	30S ribosomal protein S1	30S ribosomal protein S1 homolog B;	nucleic acid-binding protein, 30S ribosomal protein S1 homolog	30s ribosomal protein s1 {Synechocystis sp. PCC6803}
slr1655	1.05485	1.14286	1.19617	1.37552	1.01317	1.05374	0.931966	0.983284	photosystem I reaction center protein subunit XI	Photosystem I reaction center subunit XI;	photosystem I subunit XI	photosystem I reaction centre subunit xi {Synechocystis sp. PCC6803}
slr0261	0.95511	0.799361	1.07759	0.995025	1.2285	1.23153	1.03734	0.983284	NAD(P)H-quinone oxidoreductase subunit H	NAD(P)H-quinone oxidoreductase subunit H;	NADH dehydrogenase subunit 7	NADH-plastoquinone oxidoreductase 49 kDa subunit, chloroplast {Synechocystis sp. PCC6803}
slr2049	1.11359	0.956938	0.931966	0.8	1.1236	1.1236	1.07527	0.983284	hypothetical protein slr2049	Chromophore lyase CpcS/CpeS 2;	hypothetical protein YCF58	conserved hypothetical protein {Synechocystis sp. PCC6803}
sll0314	1.25945	1.08342	1.25786	0.961538	1.23153	1.13895	1.11111	0.983284	hypothetical protein sll0314	Sll0314 protein;	periplasmic protein, function unknown	hypothetical protein {Synechocystis sp. PCC6803}
slr0194	1.07759	1.25156	0.933707	1.04822	1.17647	0.968054	1.16144	0.983284	ribose-5-phosphate isomerase A	Ribose-5-phosphate isomerase A;	ribose 5-phosphate isomerase	ribose 5-phosphate isomerase, putative {Synechocystis sp. PCC6803}
slr0600	1.0627	0.849618	1.05263	0.999001	0.81367	1.0352	0.678887	0.984252	hypothetical protein slr0600	Slr0600 protein;	NADP-thioredoxin reductase	thioredoxin reductase, putative {Synechocystis sp. PCC6803}
slr1223	1.03093	1.04167	1.001	0.970874	1.03199	0.96432	0.979432	0.984252	cell division inhibitor	Epimerase family protein slr1223;	hypothetical protein	conserved hypothetical protein {Synechocystis sp. PCC6803}
slr0335	0.563063	0.575043	0.583771	0.592768	1.09409	0.968054	1.08108	0.984252	phycobilisome LCM core-membrane linker polypeptide	Phycobiliprotein ApcE;	phycobilisome core-membrane linker polypeptide	phycobilisome 100.5 kd core-membrane linker polypeptide (l-cm 100.5) (anchor polypeptide) {Synechocystis sp. PCC6803}
slr0455	1.23153	1.39665	0.994036	1.31062	1.6129	1.38313	1.41844	0.984252	hypothetical protein slr0455	Slr0455 protein;	hypothetical protein	hypothetical protein {Synechocystis sp. PCC6803}
slr0943	0.892061	0.829876	1.02354	1.07759	0.807103	0.861326	0.874126	0.985222	fructose-1,6-bisphosphate aldolase	Fructose-bisphosphate aldolase class 1;	fructose-bisphosphate aldolase, class I	fructose-bisphosphate aldolase class i (ec 4.1.2.13) (fbp aldolase) {Synechocystis sp. PCC6803}
slr0012	0.94697	0.880282	0.906618	0.858369	1.04932	1.17233	0.891266	0.985222	ribulose bisphosphate carboxylase small subunit	Ribulose bisphosphate carboxylase small chain;	ribulose bisphosphate carboxylase small subunit	rubilose-1,5,-bisphosphate carboxylase oxygenase small subunit {Synechocystis sp. PCC6803}
slr2070	0.919118	0.94162	0.855432	0.859845	0.986193	1.08108	0.95511	0.985222	hypothetical protein slr2070	Slr2070 protein;	hypothetical protein	hypothetical protein {Synechocystis sp. PCC6803}
slr1368	1.09529	1.02354	0.895255	0.670691	1.25945	1.38889	1.10865	0.985222	precorrin-6B methylase	Precorrin decarbocylase;	precorrin decarbocylase	precorrin-8w decarboxylase, putative {Synechocystis sp. PCC6803}
sll0830	1.58983	1.14286	1.08342	0.840336	1.08578	1.1655	1.17647	0.985222	elongation factor G	Elongation factor G-like protein;	elongation factor EF-G	elongation factor g, putative {Synechocystis sp. PCC6803}
sll1384	1.33511	0.743494	1.04493	0.580383	1.49925	1.10254	1.32802	0.985222	hypothetical protein sll1384	Sll1384 protein;	similar to DnaJ protein	heat shock protein-related {Synechocystis sp. PCC6803}
sll1470	1.06383	1.001	1.07527	0.977517	0.971817	1.09051	1.00705	0.986193	isopropylmalate isomerase large subunit	3-isopropylmalate dehydratase large subunit;	3-isopropylmalate dehydratase large subunit	3-isopropylmalate dehydratase large subunit (ec 4.2.1.33) (isopropylmalate isomerase) (alpha-ipm isomerase) (ipmi) {Synechocystis sp. PCC6803}
sll1932	0.97561	1.02249	0.960615	1.00806	1.11857	1.0352	1.10742	0.986193	molecular chaperone DnaK	Chaperone protein dnaK3;	DnaK protein	dnak protein 3 (heat shock protein 70) (hsp70) {Synechocystis sp. PCC6803}
ssr2857	1.01112	0.983284	1.4556	1.4245	1.75747	0.898473	1.50602	0.986193	hypothetical protein ssr2857	Ssr2857 protein;	mercuric transport protein periplasmic component precursor	hypothetical protein {Synechocystis sp. PCC6803}
slr0744	0.953289	0.982318	0.829187	0.763942	0.895255	1.01215	0.914913	0.987167	translation initiation factor IF-2	Translation initiation factor IF-2;	translation initiation factor IF-2	translation initiation factor if-2 {Synechocystis sp. PCC6803}
sll0504	0.875657	0.865052	0.953289	0.821018	0.841751	1.11982	0.75643	0.988142	diaminopimelate decarboxylase	Diaminopimelate decarboxylase;	diaminopimelate decarboxylase	diaminopimelate decarboxylase {Synechocystis sp. PCC6803}
slr0559	1.001	1.06157	1.03842	1.10865	0.946074	1.00705	0.938967	0.988142	periplasmic binding protein of ABC transporter for natural amino acids	Periplasmic binding protein of ABC transporter for natural amino acids;	periplasmic binding protein of ABC transporter for natural amino acids	branched chain amino acid ABC transporter, periplasmic amino acid-binding protein, putative {Synechocystis sp. PCC6803}
slr1171	1.04603	1.5361	0.992063	1.58983	1.16144	1.03199	1.12867	0.988142	glutathione peroxidase	Putative glutathione peroxidase;	glutathione peroxidase-like NADPH peroxidase,glutathione peroxidase	BsaA {Synechocystis sp. PCC6803}
sll0521	0.985222	1.12233	1.22399	1.35685	1.44509	1.14943	1.18203	0.988142	NADH dehydrogenase subunit J	NAD(P)H-quinone oxidoreductase chain 6;	NADH dehydrogenase subunit 6	NDHG {Synechocystis sp. PCC6803}
ssl3451	1.0661	1.33156	0.812348	0.94697	1.49701	1.06496	1.39276	0.988142	hypothetical protein ssl3451	Ssl3451 protein;	hypothetical protein	hypothetical protein {Synechocystis sp. PCC6803}
slr1035	0.84674	1.10132	1.00402	1.30378	0.93633	1.09769	0.83612	0.98912	hypothetical protein slr1035	Slr1035 protein;	hypothetical protein	glutaredoxin-like protein-related {Synechocystis sp. PCC6803}
slr1233	0.95511	0.888099	0.782473	0.81367	1.06383	1.22399	0.919963	0.98912	succinate dehydrogenase flavoprotein subunit	Succinate dehydrogenase flavoprotein subunit;	succinate dehydrogenase flavoprotein subunit	fumarate reductase flavoprotein subunit {Synechocystis sp. PCC6803}
slr0661	0.88574	0.910747	0.862813	0.882613	0.86881	0.943396	0.93985	0.98912	pyrroline-5-carboxylate reductase	Pyrroline-5-carboxylate reductase;	pyrroline-5-carboxylate reductase	pyrroline-5-carboxylate reductase {Synechocystis sp. PCC6803}
slr1299	0.957854	0.8285	0.934579	0.8285	1.18906	0.90009	0.956938	0.98912	UDP-glucose dehydrogenase	UDP-glucose dehydrogenase;	UDP-glucose dehydrogenase	UDP-glucose 6-dehydrogenase {Synechocystis sp. PCC6803}
slr0322	1.03306	0.918274	0.874891	0.946074	0.96432	1.07066	0.911577	0.990099	CheA like-protein	CheA like protein;	two-component hybrid sensor and regulator	ChpA, putative {Synechocystis sp. PCC6803}
slr1963	0.901713	0.875657	1.01215	0.951475	1.20919	1.08814	1.07875	0.990099	hypothetical protein slr1963	Orange carotenoid-binding protein;	water-soluble carotenoid protein	hypothetical protein {Synechocystis sp. PCC6803}
slr0645	0.757576	0.898473	0.81103	0.874126	0.865801	0.848176	0.928505	0.99108	hypothetical protein slr0645	Slr0645 protein;	hypothetical protein	hypothetical protein {Synechocystis sp. PCC6803}
slr1857	1.07875	0.985222	1.08108	0.957854	1.13766	1.0846	0.839631	0.992063	glycogen operon protein GlgX	Glycogen operon protein; GlgX;	isoamylase	isoamylase {Synechocystis sp. PCC6803}
sll1336	1.11982	1.04932	1.12108	1.04603	1.00402	0.956938	0.905797	0.992063	hypothetical protein sll1336	Sll1336 protein;	hypothetical protein	conserved hypothetical protein {Synechocystis sp. PCC6803}
slr0942	0.907441	0.797448	0.927644	0.761035	0.904977	1.37552	0.706215	0.994036	aldehyde reductase	Aldehyde reductase;	alcohol dehydrogenase [NADP+]	putative alcohol dehydrogenase {Synechocystis sp. PCC6803}
slr1590	0.891266	0.87184	0.983284	1.07991	0.841043	0.801925	0.870322	0.994036	hypothetical protein slr1590	Slr1590 protein;	hypothetical protein	hypothetical protein {Synechocystis sp. PCC6803}
slr2130	0.953289	0.81103	0.866551	0.780031	0.609756	0.84317	0.713267	0.995025	3-dehydroquinate synthase	3-dehydroquinate synthase;	3-dehydroquinate synthase	3-dehydroquinate synthase {Synechocystis sp. PCC6803}
sll0807	1.14548	1.01729	1.02249	0.978474	1.0917	1.06045	0.88574	0.995025	ribulose-phosphate 3-epimerase	Ribulose-phosphate 3-epimerase;	pentose-5-phosphate-3-epimerase	ribulose-phosphate 3-epimerase (ec 5.1.3.1) (pentose-5-phosphate 3- epimerase) (ppe) (r5p3e) {Synechocystis sp. PCC6803}
sll1443	1.02145	0.873362	1.26743	1.03306	1.11483	1.03734	0.923361	0.995025	CTP synthetase	CTP synthase;	CTP synthetase	ctp synthase {Synechocystis sp. PCC6803}
sll1043	1.07991	0.977517	1.11982	0.892061	0.959693	1.06157	0.924214	0.995025	polynucleotide phosphorylase/polyadenylase	Polyribonucleotide nucleotidyltransferase;	polyribonucleotide nucleotidyltransferase	polyribonucleotide nucleotidyltransferase (ec 2.7.7.8) (polynucleotide phosphorylase) (pnpase) (vegetative protein 15) (veg15) {Synechocystis sp. PCC6803}
slr1349	0.884173	0.823045	0.963391	0.849618	0.866551	0.855432	0.925069	0.995025	glucose-6-phosphate isomerase	Glucose-6-phosphate isomerase;	glucose-6-phosphate isomerase	glucose-6-phosphate isomerase {Synechocystis sp. PCC6803}
slr0721	1.14811	1.17925	1.26422	1.12994	1.01215	1.04603	0.929368	0.995025	malic enzyme	Malic enzyme;	malic enzyme	malate oxidoreductase {Synechocystis sp. PCC6803}
slr1205	1.23305	2.02429	1.21359	1.5625	1.27714	1.03734	1.24378	0.995025	ferredoxin component	Ferredoxin component;	similar to chlorobenzene dioxygenase, ferredoxin component	chlorobenzene dioxygenase, ferredoxin (tcbAc) {Synechocystis sp. PCC6803}
sll1563	0.0180278	1.20482	0.797448	0.667111	0.968992	1.45138	0.728863	0.996016	hypothetical protein sll1563	Sll1563 protein;	unknown protein	hypothetical protein {Synechocystis sp. PCC6803}
sll0764	0.932836	0.981354	0.866551	0.958773	0.658328	0.826446	0.793651	0.997009	high-affinity branched-chain amino acid transport ATP-binding protein	High-affinity branched-chain amino acid transport ATP-binding protein;	urea transport system ATP-binding protein	urea/short-chain amide ABC transporter, ATP-binding protein, putative {Synechocystis sp. PCC6803}
slr0343	1.09649	1.39082	1.28866	1.31579	1.05152	0.992063	0.903342	0.997009	cytochrome B6-f complex subunit IV	Cytochrome b6-f complex subunit 4;	cytochrome b6-f complex subunit 4	cytochrome b6-f complex subunit 4 {Synechocystis sp. PCC6803}
sll1463	1.3587	1.1325	1.12613	1.02041	1.1919	1.04384	1.10132	0.997009	cell division protein FtsH	ATP-dependent zinc metalloprotease FtsH 4;	cell division protein FtsH	cell division protein ftsh homolog 3 {Synechocystis sp. PCC6803}
sll1188	0.952381	1.04167	1.02145	1.07875	0.910747	0.834028	0.923361	0.998004	hypothetical protein sll1188	Sll1188 protein;	hypothetical protein	conserved hypothetical protein {Synechocystis sp. PCC6803}
slr0115	0.881834	1.08342	0.665779	0.947867	1.03842	0.927644	1.10742	0.998004	OmpR subfamily	OmpR subfamily;	response regulator for energy transfer from phycobilisomes to photosystems	DNA binding response regulator RpaA {Synechocystis sp. PCC6803}
sll0728	0.93985	0.932836	0.809061	0.862813	0.713776	0.943396	0.845309	0.999001	acetyl-CoA carboxylase carboxyltransferase subunit alpha	Acetyl-coenzyme A carboxylase carboxyl transferase subunit alpha;	acetyl-CoA carboxylase alpha subunit	acetyl-coenzyme a carboxylase carboxyl transferase subunit alpha (ec 6.4.1.2) {Synechocystis sp. PCC6803}
sll0245	1.07296	0.972763	1.07643	0.995025	0.956023	1.02041	0.862069	0.999001	GTP-dependent nucleic acid-binding protein EngD	Sll0245 protein;	probable GTP binding protein	hypothetical 40.1 kd GTP-binding protein in rpsf-spo0j intergenic region {Synechocystis sp. PCC6803}
sll0006	0.788644	0.755287	0.837521	0.805802	1.05263	1.09409	0.843882	1	aspartate aminotransferase	Aspartate aminotransferase;	putative aminotransferase	aminotransferase (AspCfamily) {Synechocystis sp. PCC6803}
slr1046	1.55763	1.23916	1.38696	1.27389	1.11857	1.0627	0.919963	1	hypothetical protein slr1046	Slr1046 protein;	putative TatA protein	Tha4 protein {Synechocystis sp. PCC6803}
sll1816	0.597372	0.638162	0.367107	0.485673	1.05597	0.893655	1.001	1	30S ribosomal protein S13	30S ribosomal protein S13;	30S ribosomal protein S13	30s ribosomal protein s11 {Synechocystis sp. PCC6803}
sll0290	0.909918	0.951475	0.817661	1.11359	1.42857	2.01613	0.914077	1.001	polyphosphate kinase	Polyphosphate kinase;	polyphosphate kinase	ppk {Synechocystis sp. PCC6803}
sll1822	0.4662	0.632111	0.317662	0.475511	0.99108	0.980392	1.00705	1.001	30S ribosomal protein S9	30S ribosomal protein S9;	30S ribosomal protein S9	chloroplast 30s ribosomal protein s9 {Synechocystis sp. PCC6803}
sll1785	0.881834	0.980392	0.901713	0.990099	0.908265	0.933707	0.947867	1.002	hypothetical protein sll1785	Sll1785 protein;	periplasmic protein, function unknown	hypothetical protein {Synechocystis sp. PCC6803}
sll1579	0.83682	0.841043	0.87108	0.859107	1.00604	0.768049	1.32979	1.002	phycocyanin associated linker protein	Phycobilisome 32.1 kDa linker polypeptide, phycocyanin-associated, rod 2;	phycobilisome rod linker polypeptide	rod-rod linker protein, 30 kDa {Synechocystis sp. PCC6803}
sll0048	1.4556	1.07643	1.45349	1.07411	0.75815	0.985222	0.765111	1.00301	hypothetical protein sll0048	Sll0048 protein;	unknown protein	hypothetical protein {Synechocystis sp. PCC6803}
sll0520	1.25156	1.21655	1.25945	1.29534	1.16959	1.32979	0.919963	1.00301	NADH dehydrogenase subunit I	NAD(P)H-quinone oxidoreductase subunit I;	NADH dehydrogenase subunit NdhI	NADH-plastoquinone oxidoreductase subunit i {Synechocystis sp. PCC6803}
slr0738	1.04603	0.967118	1.02669	1.17371	0.914913	1.05374	1.09409	1.00301	anthranilate synthase component I	Probable anthranilate synthase component 1;	anthranilate synthetase alpha-subunit	anthranilate synthase component i {Synechocystis sp. PCC6803}
slr0420	1.05485	1.66389	1.11982	1.63132	1.3624	0.988142	1.28205	1.00301	hypothetical protein slr0420	Slr0420 protein;	hypothetical protein	hypothetical protein {Synechocystis sp. PCC6803}
slr1751	1.00908	1.20337	0.926784	1.07066	0.921659	0.904159	0.981354	1.00402	carboxyl-terminal protease	Carboxyl-terminal protease;	periplasmic carboxyl-terminal protease	carboxyl terminal protease {Synechocystis sp. PCC6803}
sll1226	0.935454	1.02459	1.36986	0.986193	0.732601	1.19474	0.777605	1.00503	hydrogenase large subunit	Hydrogenase large subunit;	hydrogenase subunit of the bidirectional hydrogenase	hoxH {Synechocystis sp. PCC6803}
slr1838	1.00503	0.85034	1.07296	1.04822	1.10497	0.868056	1.1236	1.00503	carbon dioxide concentrating mechanism protein CcmK	Carbon dioxide-concentrating mechanism protein CcmK homolog 3;	carbon dioxide concentrating mechanism protein CcmK homolog 3, putative carboxysome assembly protein	carbon dioxide concentrating mechanism protein ccmk precursor {Synechocystis sp. PCC6803}
ssl3445	0.917431	1.8622	0.707714	1.43472	1.33869	1.08814	1.22399	1.00503	50S ribosomal protein L31	50S ribosomal protein L31;	50S ribosomal protein L31	chloroplast 50s ribosomal protein l31 {Synechocystis sp. PCC6803}
slr1101	0.742942	0.765111	0.817661	0.838223	1.10254	1.14025	0.825083	1.00604	hypothetical protein slr1101	Universal stress protein Slr1101;	hypothetical protein	conserved hypothetical protein {Synechocystis sp. PCC6803}
sll1479	0.710227	0.808407	0.801925	0.734214	0.978474	1.16822	0.848176	1.00604	6-phosphogluconolactonase	6-phosphogluconolactonase;	6-phosphogluconolactonase	glucose-6-P-dehydrogenase {Synechocystis sp. PCC6803}
slr1106	0.959693	0.979432	0.997009	0.96432	0.933707	0.953289	1.01937	1.00604	prohibitin	Prohibitin;	prohibitin	prohibitin-like molecule TC-PRO-1, putative {Synechocystis sp. PCC6803}
sll1282	0.727802	0.763942	0.621891	0.74184	1.221	1.98807	1.11111	1.00604	6,7-dimethyl-8-ribityllumazine synthase	6,7-dimethyl-8-ribityllumazine synthase;	riboflavin synthase beta subunit	6,7-dimethyl-8-ribityllumazine synthase (ribE) [6.3.3.-] {Synechocystis sp. PCC6803}
slr0925	0.804505	1.12994	0.764526	1.07181	0.879507	0.759878	1.1534	1.00604	single-stranded DNA-binding protein	Single-stranded DNA-binding protein;	single-stranded DNA-binding protein	conserved hypothetical protein {Synechocystis sp. PCC6803}
slr1855	1	0.909091	0.988142	0.906618	0.862813	1.00908	0.847458	1.00705	hypothetical protein slr1855	Slr1855 protein;	unknown protein	hypothetical protein {Synechocystis sp. PCC6803}
slr1666	0.856898	0.901713	1.01112	0.856164	0.748503	1.02145	0.944287	1.00705	pleiotropic regulatory protein	Pleiotropic regulatory protein;	pleiotropic regulatory protein homolog	pleiotropic regulatory protein {Synechocystis sp. PCC6803}
sll0634	1.08578	0.790514	0.803213	0.95057	0.893655	1.3947	0.701262	1.00806	BtpA	Photosystem I biogenesis protein BtpA;	photosystem I biogenesis protein BtpA	conserved hypothetical protein {Synechocystis sp. PCC6803}
slr0543	1.02354	0.859107	0.893655	0.928505	0.95511	1.22399	0.854701	1.00806	tryptophan synthase subunit beta	Tryptophan synthase beta chain;	tryptophan synthase beta subunit	tryptophan synthase beta subunit 1 {Synechocystis sp. PCC6803}
sll0172	0.821693	0.833333	0.900901	0.847458	0.83612	0.723066	0.895255	1.00806	hypothetical protein sll0172	Sll0172 protein;	periplasmic protein, function unknown	hypothetical protein {Synechocystis sp. PCC6803}
sll1324	0.963391	1.10254	1.03306	1.09409	1.1274	1.02354	1.01937	1.00908	F0F1 ATP synthase subunit B	ATP synthase subunit b;	ATP synthase B chain (subunit I) of CF(0)	ATP synthase b chain {Synechocystis sp. PCC6803}
sll0519	1.10619	0.880282	1.443	1.14679	1.29199	1.3986	1.06724	1.0101	NADH dehydrogenase subunit H	NAD(P)H-quinone oxidoreductase subunit 1;	NADH dehydrogenase subunit 1	NADH-plastoquinone oxidoreductase chain 1 homolog {Synechocystis sp. PCC6803}
slr1768	1.25313	0.988142	1.28041	1.24378	1.07527	1.14811	1.11359	1.0101	hypothetical protein slr1768	Slr1768 protein;	unknown protein	B-cell receptor associated protein-related protein, putative {Synechocystis sp. PCC6803}
slr0013	0.914913	1.29366	0.996016	1.52905	1.43472	1.02041	1.20627	1.0101	hypothetical protein slr0013	Slr0013 protein;	hypothetical protein	conserved hypothetical protein {Synechocystis sp. PCC6803}
sll0427	1.20337	1.8018	1.17509	1.71527	1.34953	1.07527	1.33869	1.0101	photosystem II manganese-stabilizing polypeptide	Photosystem II manganese-stabilizing polypeptide;	photosystem II manganese-stabilizing polypeptide	photosystem II manganese-stabilizing polypeptide precursor {Synechocystis sp. PCC6803}
sll0936	0.95511	1.00806	1.03199	0.957854	0.90009	1.04275	0.874126	1.01112	hypothetical protein sll0936	Uncharacterized protein sll0936;	putative oxidoreductase	conserved hypothetical protein {Synechocystis sp. PCC6803}
sll1212	0.988142	1.01729	0.938967	0.988142	0.934579	0.968992	0.931966	1.01317	GDP-D-mannose dehydratase	GDP-D-mannose dehydratase;	GDP-mannose 4,6-dehydratase	putative GDP-D-mannose dehydratase {Synechocystis sp. PCC6803}
sll0928	1.08108	1.17233	1.10865	1.16686	0.962464	0.910747	1.12108	1.01317	allophycocyanin-B	Allophycocyanin subunit alpha-B;	allophycocyanin-B	allophycocyanin B alpha subunit {Synechocystis sp. PCC6803}
sll1891	0.851789	1.34771	0.733676	1.1325	1.36986	0.971817	1.39276	1.01317	hypothetical protein sll1891	Sll1891 protein;	unknown protein	conserved hypothetical protein {Synechocystis sp. PCC6803}
slr1161	0.793651	0.846024	0.892857	0.898473	0.701754	0.999001	0.78064	1.0142	hypothetical protein slr1161	Slr1161 protein;	hypothetical protein	hypothetical protein {Synechocystis sp. PCC6803}
slr1511	0.966184	1.18624	0.835422	0.831947	0.86881	1.02987	0.931966	1.0142	3-oxoacyl-(acyl carrier protein) synthase III	3-oxoacyl-[acyl-carrier-protein] synthase 3;	3-oxoacyl-[acyl-carrier-protein] synthase III	3-oxoacyl-[acyl-carrier-protein] synthase iii ketoacyl-acp synthase iii) (kasiii) {Synechocystis sp. PCC6803}
slr1281	1.14811	1.05708	1.25786	1.32275	1.44718	1.23916	1.3245	1.0142	NADH dehydrogenase subunit J	NAD(P)H-quinone oxidoreductase subunit J;	NADH dehydrogenase subunit I	conserved hypothetical protein {Synechocystis sp. PCC6803}
slr1533	1.09649	1.02249	1.41243	1.16009	1.1325	1.06157	1.13766	1.01523	hypothetical protein slr1533	Slr1533 protein;	hypothetical protein	hypothetical protein {Synechocystis sp. PCC6803}
sll0911	1.00503	1.21803	1.09529	1.3587	1.11857	1.03734	1.08932	1.01626	hypothetical protein sll0911	Sll0911 protein;	unknown protein	hypothetical protein {Synechocystis sp. PCC6803}
sll0171	0.903342	0.882613	0.819001	0.798722	1.01112	0.892061	1.14155	1.01626	glycine cleavage system aminomethyltransferase T	Aminomethyltransferase;	probable aminomethyltransferase	probable aminomethyltransferase {Synechocystis sp. PCC6803}
slr0051	1.03734	0.906618	0.866551	0.884956	1.05597	0.831255	1.02564	1.01729	carbonic anhydrase	Carbonic anhydrase;	periplasmic beta-type carbonic anhydrase	putative carbonic anhydrase {Synechocystis sp. PCC6803}
slr1975	1.21507	0.946074	1.00806	0.913242	0.931099	0.930233	0.913242	1.01833	renin-binding protein	Renin-binding protein;	N-acylglucosamine 2-epimerase	renin-binding protein (RNBP) {Synechocystis sp. PCC6803}
	1.3986	1.31062	1.78891	1.67224	0.637755	0.681663	0.94518	1.01937				hypothetical protein {Synechocystis sp. PCC6803}
sll1641	0.901713	0.807103	0.848896	0.884173	0.888099	0.943396	0.956938	1.01937	glutamate decarboxylase	Glutamate decarboxylase;	glutamate decarboxylase	putative glutamate decarboxylase {Synechocystis sp. PCC6803}
slr0776	1.20482	1.20048	1.07181	1.0627	0.985222	0.946074	0.982318	1.01937	UDP-3-O-	UDP-3-O-[3-hydroxymyristoyl] glucosamine N-acyltransferase;	UDP-3-o-[3-hydroxymyristoyl] glucosamine n-acyltransferase	, putative {Synechocystis sp. PCC6803}
slr0476	1.31752	2.7027	1.4245	2.57732	2.46305	1.28866	1.78891	1.01937	hypothetical protein slr0476	Slr0476 protein;	unknown protein	hypothetical protein {Synechocystis sp. PCC6803}
sll1821	0.417885	0.572738	0.351865	0.475964	1.35501	0.651466	1.79856	1.01937	50S ribosomal protein L13	50S ribosomal protein L13;	50S ribosomal protein L13	chloroplast ribosomal protein L13 {Synechocystis sp. PCC6803}
slr0954		1.1325		1.01523	1.221	1.5625	0.791139	1.02041	hypothetical protein slr0954	Slr0954 protein;	hypothetical protein	conserved hypothetical protein {Synechocystis sp. PCC6803}
sll1525	0.956023	0.837521	0.868056	0.83612	0.841751	1.02354	0.891266	1.02041	phosphoribulokinase	Phosphoribulokinase;	phosphoribulokinase	phosphoribulokinase (ec 2.7.1.19) (phosphopentokinase) (prk) {Synechocystis sp. PCC6803}
slr2004	0.848176	0.762777	0.786782	0.88574	1.0627	1.19474	0.932836	1.02041	hypothetical protein slr2004	Slr2004 protein;	periplasmic protein, function unknown	hypothetical protein {Synechocystis sp. PCC6803}
slr0009	1.13895	0.966184	1.3624	1.11111	1.10254	1.14416	0.94162	1.02041	ribulose bisophosphate carboxylase	Ribulose bisphosphate carboxylase large chain;	ribulose bisphosphate carboxylase large subunit	ribulose bisphosphate carboxylase large chain (rbcL) {Synechocystis sp. PCC6803}
slr1986	0.869565	0.809061	0.938967	0.88968	0.833333	0.918274	0.95057	1.02041	allophycocyanin b chain	Allophycocyanin beta chain;	allophycocyanin beta subunit	allophycocyanin beta chain {Synechocystis sp. PCC6803}
sll1059	1.03627	1.33511	0.924214	1.17233	1.23001	1.21803	1.06045	1.02041	adenylate kinase	Probable adenylate kinase 2;	adenylate kinase	adenylate kinase (ec 2.7.4.3) (atp-amp transphosphorylase) {Synechocystis sp. PCC6803}
slr0923	1.7762	1.69492	2.38663	2.18341	1.40647	0.875657	1.5949	1.02041	hypothetical protein slr0923	Probable 30S ribosomal protein PSRP-3;	hypothetical protein YCF65	conserved hypothetical protein (orf99) {Synechocystis sp. PCC6803}
ssl0020	1.43472	3.02115	1.62075	3.1348	1.81818	0.593472	2.04499	1.02041	ferredoxin	Ferredoxin-1;	ferredoxin I, essential for growth	ferredoxin i {Synechocystis sp. PCC6803}
sll1819	0.45208	0.458505	0.318269	0.322269	0.640205	0.970874	0.783085	1.02249	50S ribosomal protein L17	50S ribosomal protein L17;	50S ribosomal protein L17	50s ribosomal protein l17 {Synechocystis sp. PCC6803}
sll0147	1.00301			35.7143			0.904977	1.02249	hypothetical protein sll0147	Sll0147 protein;	hypothetical protein	conserved hypothetical protein {Synechocystis sp. PCC6803}
slr1022	0.97371	0.97371	0.961538	0.800641	0.912409	1.41044	0.94697	1.02249	acetylornithine aminotransferase	Acetylornithine aminotransferase;	N-acetylornithine aminotransferase	acetylornithine aminotransferase {Synechocystis sp. PCC6803}
slr1517	0.903342	0.898473	0.924214	0.759878	0.931966	1.05932	0.91659	1.02354	3-isopropylmalate dehydrogenase	3-isopropylmalate dehydrogenase;	3-isopropylmalate dehydrogenase	3-isopropylmalate dehydrogenase {Synechocystis sp. PCC6803}
sll0849	1.29534	1.09649	1.44509	1.21803	0.874891	0.965251	0.881057	1.02459	photosystem II D2 protein	Photosystem II D2 protein;	photosystem II reaction center D2 protein	photosystem II d2 protein {Synechocystis sp. PCC6803}
slr0809	1.12486	1.04603	1.03627	1.04167	0.932836	0.976562	0.926784	1.02459	dTDP-glucose 4-6-dehydratase	dTDP-glucose 4-6-dehydratase;	dTDP-glucose 4,6-dehydratase	putative dTDP-glucose 4-6-dehydratase {Synechocystis sp. PCC6803}
sll0680	1.03199	1.09529	0.990099	1.01937	0.948767	1.07527	0.960615	1.02459	phosphate-binding periplasmic protein precursor	Phosphate-binding periplasmic protein;	phosphate-binding periplasmic protein precursor (PBP)	phosphate-binding periplasmic protein {Synechocystis sp. PCC6803}
sll1734	1.32802	1.44718	1.97628	2.19298	1.9802	1.54799	1.28205	1.02459	hypothetical protein sll1734	Sll1734 protein;	protein involved in low CO2-inducible, high affinity CO2 uptake	conserved hypothetical protein {Synechocystis sp. PCC6803}
slr1881	0.993049	0.909918	0.762777	0.808407	0.792393	1.03734	0.776398	1.02564	high-affinity branched-chain amino acid transport ATP-binding protein BraG	High-affinity branched-chain amino acid transport ATP-binding protein; BraG;	ATP-binding subunit of the ABC-type Nat permease for neutral amino acids	() {Synechocystis sp. PCC6803}
sll0041	1.21212	0.986193	1.287	0.914077	1.08696	1.10988	1.04275	1.02564	tsr or; CheD	Putative methyl-accepting chemotaxis protein sll0041;	phytochrome-like photoreceptor protein for positive phototaxis; homologous to methyl-accepting chemotaxis protein	methyl-accepting chemotaxis protein, putative {Synechocystis sp. PCC6803}
sll0982	0.990099	1.11359	1.12994	1.45138	1.24069	0.877963	1.23609	1.02564	hypothetical protein sll0982	Uncharacterized thylakoid-associated protein sll0982;	unknown protein	hypothetical protein {Synechocystis sp. PCC6803}
slr1856	0.701262	1.22549	0.740741	1.33156	0.865801	1.21507	0.71582	1.02669	anti-sigma B factor antagonist	Anti-sigma factor antagonist;	phosphoprotein substrate of icfG gene cluster	sigma regulatory factor {Synechocystis sp. PCC6803}
sll1430	0.903342	0.762777	0.925069	0.728863	0.963391	1.07875	0.779423	1.02669	adenine phosphoribosyltransferase	Adenine phosphoribosyltransferase;	adenine phosphoribosyltransferase	adenine phosphoribosyltransferase {Synechocystis sp. PCC6803}
slr0073	0.996016	0.895255	1.0917	1.00806	1.04384	1.05263	1.04493	1.02669	sensory transduction histidine kinase	Sensory transduction histidine kinase;	two-component sensor histidine kinase	chemotaxis protein chea, putative {Synechocystis sp. PCC6803}
slr0839	1.29032	1.10132	1.13122	1.18343	1.08108	1.1976	1.23457	1.02669	ferrochelatase	Ferrochelatase;	ferrochelatase	ferrochelatase {Synechocystis sp. PCC6803}
sll0018	0.982318	0.91659	0.943396	0.927644	0.743494	1.01523	0.787402	1.02775	fructose-1,6-bisphosphate aldolase	Fructose-bisphosphate aldolase class 2;	fructose-bisphosphate aldolase, class II	fructose-bisphosphate aldolase (ec 4.1.2.13) {Synechocystis sp. PCC6803}
slr1945	1.09409	1.00604	0.897666	0.746269	1.1976	1.1655	0.965251	1.02775	phosphoglyceromutase	2,3-bisphosphoglycerate-independent phosphoglycerate mutase;	2,3-bisphosphoglycerate-independent phosphoglycerate mutase	putative 2,3-bisphosphoglycerate-independent phosphoglycerate mutase {Synechocystis sp. PCC6803}
sll0838	0.841043	1.19332	0.729395	0.909091	1.06045	1.27877	1.29702	1.02775	orotidine 5'-phosphate decarboxylase	Orotidine 5'-phosphate decarboxylase;	orotidine 5' monophosphate decarboxylase	orotidine 5-phosphate decarboxylase {Synechocystis sp. PCC6803}
sll0173	0.959693	1.0395	0.949668	0.963391	0.852515	0.909091	0.845309	1.02881	virginiamycin B hydrolase Vgb	Virginiamycin B hydrolase; Vgb;	virginiamycin B hydrolase, periplasmic protein	streptogramin B lactonase, putative {Synechocystis sp. PCC6803}
	0.974659	0.849618	0.999001	0.860585	0.788644	0.817661	0.974659	1.02881				hypothetical protein {Synechocystis sp. PCC6803}
sll1680	0.977517	1.30039	1.04058	1.46628	0.888099	0.823723	0.997009	1.02881	methionine sulfoxide reductase B	Sll1680 protein;	hypothetical protein	transcriptional regulator {Synechocystis sp. PCC6803}
ssl2296	0.725689	1.18483	0.73046	1.19048	1.16686	0.987167	1.29366	1.02881	pterin-4-alpha-carbinolamine dehydratase	Putative pterin-4-alpha-carbinolamine dehydratase;	pterin-4a-carbinolamine dehydratase	pterin-4a-carbinolamine dehydratase {Synechocystis sp. PCC6803}
slr0469	0.465333	0.592768	0.406339	0.465116	0.780031	1.10865	0.782473	1.02987	30S ribosomal protein S4	30S ribosomal protein S4;	30S ribosomal protein S4	cyanelle ribosomal protein S4 {Synechocystis sp. PCC6803}
sll1679	0.861326	0.980392	0.794913	0.814996	1.15607	1.12613	1.02354	1.02987	protease HhoA	Putative serine protease HhoA;	periplasmic protease HhoA	periplasmic serine protease {Synechocystis sp. PCC6803}
slr0067	1.4245	0.907441	0.807103	0.75358	1.11982	0.927644	1.08108	1.02987	ATPase	Protein mrp homolog;	MRP protein homolog	mrp protein {Synechocystis sp. PCC6803}
sll1196	0.816993	1.19904	0.650195	0.953289	0.814996	1.04058	0.8	1.03093	6-phosphofructokinase	6-phosphofructokinase 1;	phosphofructokinase	Pfk1 {Synechocystis sp. PCC6803}
slr0670	0.829187	0.88968	0.921659	0.998004	0.812348	1.00908	0.823045	1.03093	hypothetical protein slr0670	Slr0670 protein;	hypothetical protein	, putative {Synechocystis sp. PCC6803}
slr1624	1.24378	1.24224	1.19332	1.287	1.18064	1.22699	1.1534	1.03093	hypothetical protein slr1624	Slr1624 protein;	hypothetical protein	hypothetical protein {Synechocystis sp. PCC6803}
sll0188	1.07527	1.14679	0.867303	0.937207	1.04275	1.10988	1.35135	1.03093	hypothetical protein sll0188	Sll0188 protein;	unknown protein	proline-rich protein {Synechocystis sp. PCC6803}
slr0542	0.971817	0.85034	1.07875	0.895255	0.791139	1.02564	0.84317	1.03199	ATP-dependent protease ClpP	ATP-dependent Clp protease proteolytic subunit 1;	ATP-dependent protease ClpP	ATP-dependent clp protease proteolytic subunit 1 {Synechocystis sp. PCC6803}
slr1796	1.02564	1.18343	1.00705	1.10375	0.998004	0.919118	1.02354	1.03199	hypothetical protein slr1796	Thylakoid membrane protein slr1796;	hypothetical protein	hypothetical protein {Synechocystis sp. PCC6803}
slr0110	0.542005	1.19474	1.20337	0.997009	0.954198	1.07296	1.18483	1.03306	hypothetical protein slr0110	Slr0110 protein;	hypothetical protein	plasmid partition protein homolog ParA {Synechocystis sp. PCC6803}
slr1266	1.20337	1.43678	1.25313	1.50376	1.42248	0.999001	1.63666	1.03306	hypothetical protein slr1266	Slr1266 protein;	hypothetical protein	hypothetical protein {Synechocystis sp. PCC6803}
sll0078	1.03627	0.987167	0.994036	0.894454	0.948767	1.02041	0.935454	1.03413	threonyl-tRNA synthetase	Threonyl-tRNA synthetase;	threonyl-tRNA synthetase	threonyl-tRNA synthetase 1 {Synechocystis sp. PCC6803}
slr1665	0.73692	0.78125	0.892061	0.761615	0.974659	1.25945	1.07181	1.03413	diaminopimelate epimerase	Diaminopimelate epimerase;	diaminopimelate epimerase	DapF protein {Synechocystis sp. PCC6803}
sll1388	1.85529	1.65563	1.37363	1.43266	1.13379	1.21655	0.962464	1.0352	hypothetical protein sll1388	Universal stress protein Sll1388;	hypothetical protein	conserved hypothetical protein {Synechocystis sp. PCC6803}
slr0583	1.06157	1.12613	0.965251	0.855432	0.995025	1.07643	1.01523	1.0352	hypothetical protein slr0583	Slr0583 protein;	similar to GDP-fucose synthetase	GDP-4-keto-6-deoxy-D-mannose epimerase-reductase, putative {Synechocystis sp. PCC6803}
slr0637	1.17233	1.02041	1.22699	1.08342	1.07181	0.99108	1.01215	1.03627	hypothetical protein slr0637	Slr0637 protein;	hypothetical protein	hypothetical protein {Synechocystis sp. PCC6803}
slr0537	1.01215	1.05485	0.942507	0.913242	0.758725	0.93633	0.765111	1.03734	hypothetical protein slr0537	Uncharacterized sugar kinase slr0537;	putative sugar kinase	carbohydrate kinase-like protein, putative {Synechocystis sp. PCC6803}
slr1124	1.18624	0.976562	0.968992	0.86881	0.888099	1.0846	0.897666	1.03842	phosphoglycerate mutase	Phosphoglycerate mutase;	phosphoglycerate mutase	phosphoglycerate mutase, putative {Synechocystis sp. PCC6803}
sll1425	1.17233	1.06045	1.10375	1.01523	0.84317	0.911577	1.00301	1.03842	prolyl-tRNA synthetase	Prolyl-tRNA synthetase;	proline-tRNA ligase	prolyl-tRNA synthetase {Synechocystis sp. PCC6803}
slr1128	0.974659	1.1534	1.02041	1.16279	1.11111	1.06838	1.07991	1.03842	hypothetical protein slr1128	Uncharacterized protein slr1128;	hypothetical protein	conserved hypothetical protein {Synechocystis sp. PCC6803}
slr0938	0.993049	0.968054	0.927644	0.938086	0.927644	1.30378	0.720981	1.0395	hypothetical protein slr0938	Slr0938 protein;	probable UDP-N-acetylmuramyl tripeptide synthetase	UDP-N-acetylmuramyl tripeptide synthetase MurC {Synechocystis sp. PCC6803}
slr0604	1.22549	1.09649	0.954198	0.854701	0.877963	1.23762	0.786164	1.0395	GTP-binding protein LepA	Elongation factor 4;	GTP-binding protein	GTP-binding protein lepa {Synechocystis sp. PCC6803}
slr2094	0.860585	0.866551	0.859107	0.887311	0.87184	1.01626	0.87108	1.0395	fructose 1,6-bisphosphatase II	D-fructose 1,6-bisphosphatase class 2/sedoheptulose 1,7-bisphosphatase;	fructose-1,6-/sedoheptulose-1,7-bisphosphatase	fructose-1,6-bisphosphatase {Synechocystis sp. PCC6803}
sll1097	0.543478	0.744602	0.485201	0.73046	0.678426	0.913242	0.911577	1.0395	30S ribosomal protein S7	30S ribosomal protein S7;	30S ribosomal protein S7	30S ribosomal protein S7 {Synechocystis sp. PCC6803}
smr0006	1.51515	1.03199	1.24688	1.02775	0.890472	0.948767	0.957854	1.0395	cytochrome B559 subunit beta	Cytochrome b559 subunit beta;	cytochrome b559 b subunit	cytochrome b559 beta chain {Synechocystis sp. PCC6803}
sll1742	1.21359	1.62866	1.20192	1.46413	1.25	1.17233	1.15473	1.0395	transcription antitermination protein NusG	Transcription antitermination protein nusG;	transcription antitermination protein NusG	transcription antitermination protein nusg {Synechocystis sp. PCC6803}
sll0480	1.07991	0.937207	0.951475	0.848896	0.884173	0.982318	0.891266	1.04167	L,L-diaminopimelate aminotransferase	LL-diaminopimelate aminotransferase;	probable aminotransferase	aspartate aminotransferase related protein {Synechocystis sp. PCC6803}
slr0298	1.40056	1.79533	1.2285	1.30378	1.7452	1.26422	1.21803	1.04167	heterocyst to vegetative cell connection protein	Heterocyst to vegetative cell connection protein;	FraH protein homolog	frah protein {Synechocystis sp. PCC6803}
slr1030	0.963391	1.18203	0.919963	1.01523	0.897666	1.04384	0.856898	1.04275	Mg chelatase subunit ChlI	Magnesium-chelatase subunit ChlI;	magnesium protoporphyrin IX chelatase subunit I	Mg-Protoporhyrin IX {Synechocystis sp. PCC6803}
ssl1972	1.04167	1.60256	0.790514	1.31234	1.27065	1.01937	1.18343	1.04384	hypothetical protein ssl1972	UPF0367 protein ssl1972;	hypothetical protein	hypothetical protein {Synechocystis sp. PCC6803}
sll0402	0.860585	0.977517	0.693001	0.923361	0.958773	0.782473	0.956023	1.04493	aspartate aminotransferase	Aspartate aminotransferase;	aspartate aminotransferase	aspartate aminotransferase {Synechocystis sp. PCC6803}
sll1435	1.03734	1.14416	0.998004	1.0395	0.99108	1.03734	0.990099	1.04603	aspartyl/glutamyl-tRNA amidotransferase subunit B	Aspartyl/glutamyl-tRNA(Asn/Gln) amidotransferase subunit B;	glutamyl-tRNA(Gln) amidotransferase subunit B	() {Synechocystis sp. PCC6803}
sll0236	0.937207	0.965251	0.919118	1.02354	1.21655	1.01833	1.18343	1.04603	hypothetical protein sll0236	Sll0236 protein;	unknown protein	carboxypeptidase (EC 3.4.17.-) - Streptomyces griseus, putative {Synechocystis sp. PCC6803}
sll1735	1	0.999001	1.03199	1.07181	2.34192	1.10619	1.21359	1.04603	secreted protein MPB70	Uncharacterized protein sll1735;	hypothetical protein	putative secreted protein MPB70 {Synechocystis sp. PCC6803}
slr1330	1.11235	2.14133	0.420875	0.613874	1.4556	1.09051	1.51976	1.04603	F0F1 ATP synthase subunit epsilon	ATP synthase epsilon chain;	ATP synthase epsilon chain of CF(1)	atp synthase epsilon chain (ec 3.6.1.34) {Synechocystis sp. PCC6803}
sll1201	1.27389	1.43266	0.868056	1.1976	1.53846	1.31926	1.3245	1.04712	hypothetical protein sll1201	Sll1201 protein;	hypothetical protein	hypothetical protein {Synechocystis sp. PCC6803}
sll1069	1.07875	1.03306	0.931099	0.946074	0.853971	1.14548	0.816327	1.04822	3-oxoacyl-(acyl carrier protein) synthase II	3-oxoacyl-[acyl-carrier-protein] synthase 2;	3-oxoacyl-[acyl-carrier-protein] synthase II	conserved hypothetical protein {Synechocystis sp. PCC6803}
sll1789	1.13895	1.0352	1.10619	0.985222	0.925926	1.08932	0.956938	1.04822	DNA-directed RNA polymerase subunit beta'	DNA-directed RNA polymerase subunit beta';	RNA polymerase beta prime subunit	DNA-directed RNA polymerase beta {Synechocystis sp. PCC6803}
slr0348	1.05263	0.919118	1.10988	1.05485	1.0582	0.90009	1.11359	1.04822	4-hydroxy-3-methylbut-2-enyl diphosphate reductase	4-hydroxy-3-methylbut-2-enyl diphosphate reductase;	hypothetical protein	putative protein {Synechocystis sp. PCC6803}
	0.851064	1.09529	0.571429	0.711238	0.946074	0.807103	1.16959	1.04822				cyanelle ribosomal protein S13 {Synechocystis sp. PCC6803}
sll1783	1.37174	1.99203	1.4245	1.68067	1.1236	1.01626	1.27551	1.04822	hypothetical protein sll1783	Uncharacterized protein sll1783;	hypothetical protein	conserved hypothetical protein {Synechocystis sp. PCC6803}
sll0689	1.85185	1.27714	1.8315	1.20482	1.18765	1.13895	1.25156	1.04932	Na/H+ antiporter	Na/H+ antiporter;	Na+/H+ antiporter	Na(+)/H(+) antiporter {Synechocystis sp. PCC6803}
sll1109	1.01833	1.07991	1.08932	1.07875	1.05263	0.882613	1.00503	1.05152	hypothetical protein sll1109	Sll1109 protein;	hypothetical protein	hypothetical protein {Synechocystis sp. PCC6803}
sll0086	0.977517	0.838926	0.962464	0.77101	1.13122	1.0661	1.16009	1.05152	hypothetical protein sll0086	Putative arsenical pump-driving ATPase;	putative arsenical pump-driving ATPase	conserved hypothetical protein {Synechocystis sp. PCC6803}
sll1561	1	0.996016	1.04603	0.943396	0.928505	1.03199	0.922509	1.05263	delta-1-pyrroline-5-carboxylate dehydrogenase	Delta-1-pyrroline-5-carboxylate dehydrogenase;	proline oxidase	1-pyrroline-5-carboxylate dehydrogenase {Synechocystis sp. PCC6803}
slr0606	0.982318	1.04493	0.954198	0.952381	0.99108	0.926784	0.934579	1.05263	hypothetical protein slr0606	Slr0606 protein;	hypothetical protein	hypothetical protein {Synechocystis sp. PCC6803}
sll0529	1.13379	1.0627	1.16414	1.14811	1.31406	1.20192	1.17647	1.05263	hypothetical protein sll0529	Sll0529 protein;	hypothetical protein	hypothetical protein {Synechocystis sp. PCC6803}
slr0161	1.11857	0.993049	1.32626	1.0989	1.04384	1.06157	1.05485	1.05374	twitching motility protein	Twitching motility protein;	twitching motility protein PilT	twitching motility protein PilT {Synechocystis sp. PCC6803}
slr1096	1.0846	0.985222	1.09409	0.910747	0.937207	1.001	0.968992	1.05485	dihydrolipoamide dehydrogenase	Dihydrolipoyl dehydrogenase;	dihydrolipoamide dehydrogenase	dihydrolipoamide dehydrogenase (ec 1.8.1.4) (e3 component of pyruvate complex) {Synechocystis sp. PCC6803}
	1.07643	0.929368	0.909091	0.801282	1.05042	1.31406	1.001	1.05485				methyl-accepting chemotaxis protein, putative {Synechocystis sp. PCC6803}
slr1761	1.18203	2.08768	1.04384	2.00803	1.5083	1.06383	1.43885	1.05597	FKBP-type peptidyl-prolyl cis-trans isomerase	Peptidyl-prolyl cis-trans isomerase;	FKBP-type peptidyl-prolyl cis-trans isomerase, periplasmic protein	12 kDa FK506-binding protein (fkBP) (peptidyl-prolyl) {Synechocystis sp. PCC6803}
sll1234	1.04167	1.05597	1.00402	0.967118	0.94162	1.07066	0.904159	1.05708	S-adenosyl-L-homocysteine hydrolase	Adenosylhomocysteinase;	adenosylhomocysteinase	S-adenosylhomocysteine hydrolase {Synechocystis sp. PCC6803}
sll1456	1.20192	1.14811	1.05042	0.940734	1.08342	1.12867	0.913242	1.05708	hypothetical protein sll1456	Sll1456 protein;	unknown protein	conserved hypothetical protein {Synechocystis sp. PCC6803}
slr0752	0.88574	0.866551	0.993049	0.923361	0.880282	1.0101	0.93985	1.0582	phosphopyruvate hydratase	Enolase;	enolase	enolase {Synechocystis sp. PCC6803}
slr1133	1.05932	0.812348	1.02041	1.01937	0.968054	1.20773	0.963391	1.0582	argininosuccinate lyase	Argininosuccinate lyase;	L-argininosuccinate lyase	argininosuccinate lyase {Synechocystis sp. PCC6803}
ssl2233	0.187196	0.853242	0.305717	0.561482	0.919118	0.999001	0.969932	1.0582	30S ribosomal protein S20	30S ribosomal protein S20;	30S ribosomal protein S20	chloroplast ribosomal protein S20 {Synechocystis sp. PCC6803}
ssl2874	0.859845	1.01215	0.744602	0.892061	1.29366	1.1236	1.23457	1.0582	hypothetical protein ssl2874	UPF0296 protein ssl2874;	hypothetical protein	conserved hypothetical protein {Synechocystis sp. PCC6803}
slr1417	1.52672	2.15983	1.43472	2.1322	1.63399	1.07643	1.66667	1.0582	hypothetical protein slr1417	Uncharacterized protein slr1417;	hypothetical protein YCF57	T10O24.11 {Synechocystis sp. PCC6803}
slr1097	1.01937	0.929368	1.38696	1.36612	0.74239	0.938086	0.809717	1.05932	hypothetical protein slr1097	Slr1097 protein;	hypothetical protein	conserved hypothetical protein protein {Synechocystis sp. PCC6803}
slr0244	1.04493	0.90009	0.99108	0.84674	0.838926	1.02145	0.903342	1.06045	hypothetical protein slr0244	Slr0244 protein;	hypothetical protein	conserved hypothetical protein {Synechocystis sp. PCC6803}
slr0662	0.949668	1.0395	0.914913	1.0582	1.001	1.21065	0.844595	1.06157	arginine decarboxylase	Biosynthetic arginine decarboxylase 1;	arginine decarboxylase	arginine decarboxylase {Synechocystis sp. PCC6803}
sll1184	0.99108	0.87108	0.887311	0.891266	0.930233	0.946074	1.00503	1.06157	heme oxygenase	Heme oxygenase 1;	heme oxygenase	HO1 {Synechocystis sp. PCC6803}
slr0848	1.43472	1.43678	1.13766	1.44718	1.83486	1.10011	1.72414	1.06157	hypothetical protein slr0848	Slr0848 protein;	hypothetical protein	conserved hypothetical protein {Synechocystis sp. PCC6803}
slr1256	1.10254	1.33869	1.12613	1.34228	1.56986	0.969932	1.32626	1.0627	urease subunit gamma	Urease subunit gamma;	urease gamma subunit	urease, structural subunit {Synechocystis sp. PCC6803}
slr1874	1.1919	0.895255	1.02249	0.736377	0.793021	0.97561	0.659631	1.06383	D-alanyl-alanine synthetase A	D-alanine--D-alanine ligase;	D-alanine--D-alanine ligase	D-alanine--D-alanine ligase {Synechocystis sp. PCC6803}
sll1314	0.904977	0.881057	1.13507	0.962464	1.23609	1.22249	0.986193	1.06383	C4-dicarboxylase binding protein	C4-dicarboxylase binding protein;	putative C4-dicarboxylase binding protein, periplasmic protein	c4-dicarboxylate-binding periplasmic protein precursor, putative {Synechocystis sp. PCC6803}
slr1272	1.01937	0.948767	0.917431	0.884173	0.896861	1.16414	0.840336	1.06496	hypothetical protein slr1272	Slr1272 protein;	probable porin; major outer membrane protein	s-layer protein precursor-related {Synechocystis sp. PCC6803}
sll0998	0.980392	1.04384	0.957854	1.06724	0.91659	1.11607	0.881057	1.06496	LysR transcriptional regulator	Probable RuBisCO transcriptional regulator;	LysR family transcriptional regulator	transcriptional regulator ycf30, putative {Synechocystis sp. PCC6803}
sll1536	1.07991	1.04058	1.08578	0.938086	1.03734	1.05485	1.02249	1.06496	hypothetical protein sll1536	Molybdopterin biosynthesis MoeB protein;	molybdopterin biosynthesis MoeB protein	MPT-synthase sulfurylase {Synechocystis sp. PCC6803}
sll1106	0.965251	1.04603	0.995025	1.01112	1.19332	1.0846	1.17509	1.06496	hypothetical protein sll1106	Sll1106 protein;	hypothetical protein	hypothetical protein {Synechocystis sp. PCC6803}
slr1609	0.953289	0.958773	1.03842	1.11483	1.002	1.1976	1.17647	1.0661	long-chain-fatty-acid CoA ligase	Long-chain-fatty-acid CoA ligase;	long-chain-fatty-acid CoA ligase	AMP-binding protein {Synechocystis sp. PCC6803}
slr1779	0.88968	0.930233	0.924214	0.821693	0.761615	1.2987	0.862813	1.06724	pyridoxine 5'-phosphate synthase	Pyridoxine 5'-phosphate synthase;	pyridoxal phosphate biosynthetic protein PdxJ	pyridoxal phosphate biosynthetic protein pdxj {Synechocystis sp. PCC6803}
slr1274	1.03627	0.94697	1.04603	0.875657	1.02669	1.00806	0.99108	1.06724	membrane protein	Membrane protein;	probable fimbrial assembly protein PilM, required for motility	pilM protein, putative {Synechocystis sp. PCC6803}
sll0947	1.17786	1.25	1.1919	1.001	1.08108	1.12233	1.02354	1.06724	light repressed protein	Light repressed protein A homolog;	light repressed protein A homolog	light repressed protein a {Synechocystis sp. PCC6803}
sll0368	0.705219	0.784929	0.805153	0.901713	1.10742	0.94518	1.07181	1.06724	bifunctional pyrimidine regulatory protein PyrR uracil phosphoribosyltransferase	Bifunctional protein pyrR;	uracil phosphoribosyltransferase	pyrimidine operon regulatory protein PyrR {Synechocystis sp. PCC6803}
slr1924	1.36612	1.4881	0.859845	0.704722	1.08225	1.34048	0.728863	1.06838	D-alanyl-D-alanine carboxypeptidase	D-alanyl-D-alanine carboxypeptidase;	D-alanyl-D-alanine carboxypeptidase, periplasmic protein	Alkaline D-peptidase {Synechocystis sp. PCC6803}
slr1104	0.993049	1.11857	0.983284	1.17096	0.987167	1.01937	1.05932	1.06838	hypothetical protein slr1104	Slr1104 protein;	hypothetical protein	conserved hypothetical protein {Synechocystis sp. PCC6803}
sll0067	0.924214	0.914913	0.838926	0.967118	0.818331	0.695894	1.29032	1.06838	glutathione S-transferase	Glutathione S-transferase;	glutathione S-transferase	glutathione S-transferase, putative {Synechocystis sp. PCC6803}
slr0242	1.39082	1.48588	1.02041	1.57978	1.65837	1.14943	1.29534	1.06838	bacterioferritin comigratory protein	Bacterioferritin comigratory protein;	bacterioferritin comigratory protein homolog	bacterioferritin comigratory protein {Synechocystis sp. PCC6803}
slr1559	1.07296	0.693001	0.86881	0.560538	1.04932	1.26422	0.880282	1.06952	shikimate 5-dehydrogenase	Shikimate dehydrogenase;	shikimate 5-dehydrogenase	shikimate 5-dehydrogenase {Synechocystis sp. PCC6803}
sll1028	0.901713	0.865052	0.899281	0.901713	1.26263	1.23916	1.09529	1.06952	carbon dioxide concentrating mechanism protein CcmK	Carbon dioxide-concentrating mechanism protein CcmK homolog 2;	carbon dioxide concentrating mechanism protein CcmK	carbon dioxide concentrating mechanism protein ccmk homolog 2 {Synechocystis sp. PCC6803}
sll0661	1.001	1.0846	0.969932	0.978474	0.919963	0.897666	1.16414	1.06952	Ycf35	Ycf35;	hypothetical protein YCF35	Ycf35 {Synechocystis sp. PCC6803}
sll0616	1.0101	1.01729	1.05708	1.02881	0.899281	0.918274	0.949668	1.07066	preprotein translocase subunit SecA	Protein translocase subunit secA;	preprotein translocase SecA subunit	SecA {Synechocystis sp. PCC6803}
sll0578	1.21507	1.06383	0.87108	0.666667	1.10132	1.10375	1.04603	1.07066	phosphoribosylaminoimidazole carboxylase ATPase subunit	N5-carboxyaminoimidazole ribonucleotide synthase;	phosphoribosylaminoimidazole carboxylase ATPase subunit	phosphoribosylaminoimidazole carboxylase ATPase subunit {Synechocystis sp. PCC6803}
sll0053	0.948767	1.02564	1.10254	1.23609	1.27389	1.19474	1.31234	1.07066	acetyl-CoA carboxylase biotin carboxylase subunit	Biotin carboxylase;	biotin carboxylase	biotin carboxylase {Synechocystis sp. PCC6803}
slr0550	1.03842	1.27551	0.839631	0.888099	0.914077	0.929368	0.898473	1.07181	dihydrodipicolinate synthase	Dihydrodipicolinate synthase;	dihydrodipicolinate synthase	dihydrodipicolinate synthase {Synechocystis sp. PCC6803}
slr0597	0.970874	0.95057	0.911577	0.865801	0.91659	1.05263	0.980392	1.07181	bifunctional phosphoribosylaminoimidazolecarboxamide formyltransferase/IMP cyclohydrolase	Bifunctional purine biosynthesis protein purH;	phosphoribosyl aminoimidazole carboxy formyl formyltransferase/inosinemonophosphate cyclohydrolase (PUR-H(J))	phosphoribosylaminoimidazolecarboxamide formyltransferase {Synechocystis sp. PCC6803}
sll0359	1.13766	1.28041	1.29032	1.31579	1.04603	1.01215	1.10619	1.07181	hypothetical protein sll0359	Sll0359 protein;	hypothetical protein	hypothetical protein {Synechocystis sp. PCC6803}
slr0033	1.56006	2.45098	1.44092	2.35849	1.69779	1.01729	1.78571	1.07181	hypothetical protein slr0033	Glutamyl-tRNA(Gln) amidotransferase subunit C;	glutamyl-tRNA(Gln) amidotransferase subunit C	glutamyl-tRNA (Gln) amidotransferase subunit C {Synechocystis sp. PCC6803}
slr2002	0.94162	0.908265	1.02459	1.00908	0.935454	0.997009	0.988142	1.07296	cyanophycin synthetase	Cyanophycin synthetase;	cyanophycin synthetase	cyanophycin synthetase {Synechocystis sp. PCC6803}
sll1750	0.94697	0.898473	0.943396	0.845309	1.06496	1.02041	1.0582	1.07296	urease subunit alpha	Urease subunit alpha;	urease alpha subunit	urease alpha subunit {Synechocystis sp. PCC6803}
sll0745	1.26263	1.11359	0.968054	0.853242	0.582072	0.877193	0.706215	1.07411	6-phosphofructokinase	6-phosphofructokinase 2;	phosphofructokinase	Pfk1 {Synechocystis sp. PCC6803}
slr2032	0.972763	1.05597	1.15875	1.08578	1.19332	1.5674	1.26582	1.07411	hypothetical protein slr2032	Ycf23 protein;	hypothetical protein YCF23	conserved hypothetical protein (orf265) {Synechocystis sp. PCC6803}
sll1712	1.17233	1.68634	1.20919	1.79856	1.4771	1.08696	1.48148	1.07411	DNA binding protein HU	DNA-binding protein HU;	DNA binding protein HU	dna binding protein hu {Synechocystis sp. PCC6803}
sll2010	0.962464	0.773994	0.840336	0.695894	0.949668	1.0352	0.904977	1.07527	UDP-N-acetylmuramoyl-L-alanyl-D-glutamate synthetase	UDP-N-acetylmuramoylalanine--D-glutamate ligase;	UDP-N-acetylmuramoylalanine--D-glutamate ligase	udp-n-acetylmuramoylalanine--d-glutamate ligase {Synechocystis sp. PCC6803}
sll1553	1.11857	0.959693	1.18483	1.06952	0.900901	1.16414	0.877963	1.07643	phenylalanyl-tRNA synthetase subunit beta	Phenylalanyl-tRNA synthetase beta chain;	phenylalanyl-tRNA synthetase	phenylalanyl-tRNA synthetase beta chain {Synechocystis sp. PCC6803}
sll0873	0.944287	0.848176	0.952381	0.802568	0.901713	0.970874	0.956938	1.07759	carboxynorspermidine decarboxylase	Carboxynorspermidine decarboxylase;	carboxynorspermidine decarboxylase	carboxynorspermidine decarboxylase {Synechocystis sp. PCC6803}
ssr1853	1.54321	1.7452	1.28041	1.57978	1.5015	0.90009	1.7762	1.07759	hypothetical protein ssr1853	Ssr1853 protein;	unknown protein	hypothetical protein {Synechocystis sp. PCC6803}
slr1159	0.922509	0.957854	0.892857	0.878735	0.998004	0.906618	0.906618	1.07991	phosphoribosylamine--glycine ligase	Phosphoribosylamine--glycine ligase;	glycinamide ribonucleotide synthetase	phosphoribosylamine--glycine ligase {Synechocystis sp. PCC6803}
sll1545	0.974659	1.0989	1.08342	1.20627	0.953289	0.974659	1.11982	1.07991	glutathione S-transferase	Glutathione S-transferase;	glutathione S-transferase	gstA protein, putative {Synechocystis sp. PCC6803}
slr0040	0.876424	0.932836	1.04932	1.02881	2.63158	2.40964	1.32979	1.08108	bicarbonate transporter	Bicarbonate-binding protein CmpA;	bicarbonate transport system substrate-binding protein	49-kD membrane protein {Synechocystis sp. PCC6803}
slr1198	1.12486	1.80832	1.03627	1.73913	1.54321	1.0846	1.52207	1.08108	rehydrin	Rehydrin;	antioxidant protein	LsfA {Synechocystis sp. PCC6803}
sll1185	1.06952	0.931099	0.987167	0.92081	0.825764	0.949668	0.822368	1.08225	coproporphyrinogen III oxidase	Coproporphyrinogen-III oxidase, aerobic;	coproporphyrinogen III oxidase, aerobic (oxygen-dependent)	coproporphyrinogen III oxidase, aerobic {Synechocystis sp. PCC6803}
slr0695	0.999001	1.0395	0.892061	0.854701	1.33511	1.30039	1.09769	1.08225	hypothetical protein slr0695	Slr0695 protein;	hypothetical protein	hypothetical protein {Synechocystis sp. PCC6803}
slr1506	0.780031	0.832639	0.82713	0.83682	0.924214	0.967118	0.859845	1.08342	hypothetical protein slr1506	Slr1506 protein;	hypothetical protein	hypothetical protein {Synechocystis sp. PCC6803}
sll1620	0.925069	1.14811	1.0929	1.08696	1.23305	1.32275	0.825764	1.0846	hypothetical protein sll1620	Sll1620 protein;	hypothetical protein	hypothetical protein {Synechocystis sp. PCC6803}
slr0739	0.78125	0.984252	0.931099	0.763942	1.06724	1.65837	0.832639	1.0846	geranylgeranyl pyrophosphate synthase	Geranylgeranyl pyrophosphate synthase;	geranylgeranyl pyrophosphate synthase	geranylgeranyl diphosphate synthase (SelGGPS) {Synechocystis sp. PCC6803}
sll0149	1.32979	1.44928	1.14811	1.25	1.16144	1.39665	0.894454	1.0846	hypothetical protein sll0149	Sll0149 protein;	hypothetical protein	hypothetical protein {Synechocystis sp. PCC6803}
slr0756	0.732601	0.918274	0.868056	1.08696	0.937207	0.97561	1.03199	1.0846	circadian rhythm protein	Circadian clock protein kaiA;	circadian clock protein KaiA homolog	KaiA {Synechocystis sp. PCC6803}
ssl2595	0.891266	1.44092	0.896057	1.35135	1.1534	1.11732	1.17096	1.0846	YciI-like-protein	Ssl2595 protein;	hypothetical protein	hypothetical protein {Synechocystis sp. PCC6803}
sll1979	1.22399	1.62075	1.12486	1.48588	1.2285	1.04384	1.26582	1.0846	hypothetical protein sll1979	Sll1979 protein;	hypothetical protein	hypothetical protein {Synechocystis sp. PCC6803}
slr1727	0.910747	1.02775	1.001	1.22399	1.10011	1.12867	1.12613	1.08578	Na+/H+ exchanger	Eukaryotic Na+/H+ exchanger;	Na+/H+ antiporter	Na+/H+ antiporter {Synechocystis sp. PCC6803}
ssl0242	1.41443	2.25734	1.24533	2.44499	1.72712	1.21655	1.7301	1.08578	hypothetical protein ssl0242	Ssl0242 protein;	hypothetical protein	hypothetical protein {Synechocystis sp. PCC6803}
sll1427	1.14548		1.23762		1.02145	1.08108	1.01937	1.08814	protease HhoB	Putative serine protease HhoB;	protease	DO serine protease {Synechocystis sp. PCC6803}
sll1625	0.87184	0.826446	1.02459	0.881834	1.00806	1.14811	0.814332	1.08932	succinate dehydrogenase iron-sulfur subunit	Succinate dehydrogenase iron-sulphur protein subunit;	succinate dehydrogenase iron- sulphur protein subunit	succinate dehydrogenase iron-sulfur protein subunit {Synechocystis sp. PCC6803}
sll1298	0.968054	1.12233	0.851789	0.884173	0.927644	0.874891	1.05597	1.08932	dienelactone hydrolase	Putative carboxymethylenebutenolidase;	putative carboxymethylenebutenolidase	putative carboxymethylenebutenolidase (ec 3.1.1.45) (dienelactone hydrolase) (dlh), putative {Synechocystis sp. PCC6803}
slr0823	1.24378	1.54321	1.14548	1.57978	1.25156	0.997009	1.29702	1.09051	photosystem I assembly protein Ycf3	Photosystem I assembly protein ycf3;	photosystem I assembly related protein	conserved hypothetical protein {Synechocystis sp. PCC6803}
sll1786	0.921659	0.789889	0.961538	0.811688	0.894454	1.03199	0.963391	1.0917	hypothetical protein sll1786	Uncharacterized deoxyribonuclease sll1786;	putative deoxyribonuclease, tatD homolog	conserved hypothetical protein {Synechocystis sp. PCC6803}
sll1760					1.52439	1.83486	0.899281	1.0929	homoserine kinase	Homoserine kinase;	homoserine kinase	homoserine kinase {Synechocystis sp. PCC6803}
sll0915	0.873362	1.02249	0.880282	0.995025	0.913242	1.48368	0.983284	1.0929	protease	Protease;	periplasmic protease	zinc protease, putative {Synechocystis sp. PCC6803}
sll0524	1.19048	1.13766	0.866551	0.813008	1.21951	1.30039	1.09529	1.09409	hypothetical protein sll0524	Sll0524 protein;	hypothetical protein	putative protein {Synechocystis sp. PCC6803}
slr0006	1.11857	1.18624	1.32979	1.31062	2.36407	1.93424	1.1976	1.09409	hypothetical protein slr0006	Slr0006 protein;	unknown protein	conserved hypothetical protein {Synechocystis sp. PCC6803}
slr1934	1.13379	0.919963	1.13766	0.942507	0.815661	0.951475	0.878735	1.09529	pyruvate dehydrogenase E1 component, alpha subunit	Pyruvate dehydrogenase E1 component, alpha subunit;	pyruvate dehydrogenase E1 component, alpha subunit	pyruvate dehydrogenase e1 component, alpha subunit {Synechocystis sp. PCC6803}
slr0906	1.07296	1.05042	1.17233	1.19474	0.953289	1.08342	0.904977	1.09529	photosystem II CP47 protein	Photosystem II CP47 chlorophyll apoprotein;	photosystem II core light harvesting protein	photosystem II p680 chlorophyll a apoprotein {Synechocystis sp. PCC6803}
slr1884	0.892857	0.847458	1.07643	0.855432	0.914913	0.903342	0.948767	1.09529	tryptophanyl-tRNA synthetase	Tryptophanyl-tRNA synthetase;	tryptophanyl-tRNA synthetase	putative trytophanyl-tRNA synthetase {Synechocystis sp. PCC6803}
slr2073	1.26263	1.53846	0.914913	1.26103	1.37931	1.1976	1.22699	1.09529	hypothetical protein slr2073	Cell division protein sepF;	hypothetical protein YCF50	YlmF, putative {Synechocystis sp. PCC6803}
slr0520	1.04493	0.862069	1.2987	1.16686	0.938967	1.02145	0.856898	1.09649	phosphoribosyl formylglycinamidine synthase	Phosphoribosylformylglycinamidine synthase 1;	phosphoribosyl formylglycinamidine synthase	phosphoribosyl formylglycinamidine synthase I {Synechocystis sp. PCC6803}
slr0750		0.870322	0.558659	1.25313	32.2581	1.51515		1.09649	light-independent protochlorophyllide reductase subunit N	Light-independent protochlorophyllide reductase subunit N;	light-independent protochlorophyllide reductase subunit ChlN	protochlorophyllide reductase 46 kd chain {Synechocystis sp. PCC6803}
slr1277	0.95057	0.959693	1.03093	0.912409	0.900901	1.10254	0.904159	1.09769	general secretion pathway protein D	General secretion pathway protein D;	pilus assembly protein homologous to general secretion pathway protein D	outer membrane secretion protein Q, putative {Synechocystis sp. PCC6803}
sll0396	1.07643	1.3369	1.06496	1.03734	0.938967	1.3369	0.904977	1.09769	OmpR subfamily	OmpR subfamily;	two-component response regulator OmpR subfamily	conserved hypothetical protein {Synechocystis sp. PCC6803}
	0.801925	0.914077	0.930233	1.05932	0.757576	1.04932	0.786782	1.0989				glutathione-dependent formaldehyde dehydrogenase {Synechocystis sp. PCC6803}
sll0051	0.867303	0.938086	0.953289	0.899281	0.92081	0.931099	1.11111	1.0989	hypothetical protein sll0051	Sll0051 protein;	hypothetical protein	conserved hypothetical protein {Synechocystis sp. PCC6803}
sll1521	1.19904	1.07411	0.994036	0.884956	1.23916	1.08578	1.16959	1.0989	hypothetical protein sll1521	Putative diflavin flavoprotein A 3;	flavoprotein	conserved hypothetical protein {Synechocystis sp. PCC6803}
slr1909	1.18765	1.88324	1.24378	1.58983	1.36799	1.26103	1.33156	1.10011	NarL subfamily protein	NarL subfamily;	two-component response regulator NarL subfamily	probable transcriptional regulator ycf29 {Synechocystis sp. PCC6803}
sll0293	1.16144	1.66113	0.818331	1.5015	1.53846	1.31062	1.47493	1.10011	hypothetical protein sll0293	Sll0293 protein;	unknown protein	hypothetical protein {Synechocystis sp. PCC6803}
slr1329	0.926784	0.904159	0.985222	0.915751	0.805153	0.974659	0.879507	1.10132	F0F1 ATP synthase subunit beta	ATP synthase subunit beta;	ATP synthase beta subunit	ATP synthase beta chain {Synechocystis sp. PCC6803}
slr0740	0.632511	0.853242	0.860585	0.94697	0.968054	1.07527	0.978474	1.10132	hypothetical protein slr0740	Slr0740 protein;	hypothetical protein	hypothetical protein {Synechocystis sp. PCC6803}
sll1583	1.12867	1.27389	1.23001	1.40056	1.28205	1.09409	1.41443	1.10132	DNA ligase	DNA ligase;	unknown protein	M-protein, putative {Synechocystis sp. PCC6803}
ssr3341	0.928505	1.19332	0.898473	1.38122	1.57233	1.21803	1.46413	1.10132	hypothetical protein ssr3341	Ssr3341 protein;	hypothetical protein	hypothetical protein {Synechocystis sp. PCC6803}
sll1693	1.15473	0.913242	1.22549	0.967118	1.36054	1.20192	1.0582	1.10254	hypothetical protein sll1693	Sll1693 protein;	hypothetical protein	ATP synthase subunits region orf 1 {Synechocystis sp. PCC6803}
slr0624	1.12613	1.35501	0.954198	1.16414	1.02669	1.00301	1.07066	1.10254	hypothetical protein slr0624	UDP-N-acetylglucosamine 2-epimerase;	UDP-N-acetylglucosamine 2-epimerase	UDP-N-acetylglucosamine-2-epimerase {Synechocystis sp. PCC6803}
slr1844	1.3245	0.919118	1.05042	0.798085	0.995025	0.793021	1.6129	1.10254	excinuclease ABC subunit A	UvrABC system protein A;	excinuclease ABC subunit A	excinuclease ABC (subunitA) {Synechocystis sp. PCC6803}
slr1643	0.954198	0.94518	0.997009	0.948767	0.938967	1.07643	0.890472	1.10375	ferredoxin-NADP oxidoreductase	Ferredoxin--NADP reductase;	ferredoxin-NADP oxidoreductase	ferredoxin-NADP oxidoreductase {Synechocystis sp. PCC6803}
sll1757	0.798085	1.01833	0.966184	1.11111	0.726744	0.838926	0.96432	1.10375	hypothetical protein sll1757	Sll1757 protein;	hypothetical protein	conserved hypothetical protein {Synechocystis sp. PCC6803}
sll1767	0.940734	0.980392	0.862069	0.974659	1.00301	0.93633	1.05485	1.10497	30S ribosomal protein S6	30S ribosomal protein S6;	30S ribosomal protein S6	chloroplast 30s ribosomal protein s6, putative {Synechocystis sp. PCC6803}
sll1021	1.0395	1.0846	1.06724	1.11607	1.31406	1.12867	1.19048	1.10742	hypothetical protein sll1021	Uncharacterized protein sll1021;	hypothetical protein	conserved hypothetical protein {Synechocystis sp. PCC6803}
sll1776	1.14025	0.956938	0.862813	0.723589	1.26422	1.31234	1.05708	1.10865	deoxyribose-phosphate aldolase	Deoxyribose-phosphate aldolase;	deoxyribose-phosphate aldolase	deoxyribose-phosphate aldolase {Synechocystis sp. PCC6803}
sll1762	0.863558	0.884956	0.805802	0.8726	1.10619	1.07296	1.1919	1.10865	hypothetical protein sll1762	Sll1762 protein;	periplasmic protein, putative polar amino acid transport system substrate-binding protein	Hypothtical protein in gltJ 5region ., putative {Synechocystis sp. PCC6803}
sll1118	0.77821	0.683995	0.774593	0.614628	0.881057	1.07759	0.909918	1.10988	hypothetical protein sll1118	UPF0145 protein sll118;	hypothetical protein	conserved hypothetical protein {Synechocystis sp. PCC6803}
sll1805		0.855432		0.668003	0.997009	1.01833	1.07759	1.10988	50S ribosomal protein L16	50S ribosomal protein L16;	50S ribosomal protein L16	cyanelle ribosomal protein L16 {Synechocystis sp. PCC6803}
sll0534	1.02459	0.918274	1.0989	0.986193	0.845309	1.04932	0.862813	1.11111	ATP-dependent Clp protease proteolytic subunit	ATP-dependent Clp protease proteolytic subunit 2;	ATP-dependent Clp protease proteolytic subunit 2	ATP-dependent clp protease proteolytic subunit 1 {Synechocystis sp. PCC6803}
slr0260	0.888099	1.29366	0.688705	1.01317	1.24688	2.11416	1.02987	1.11111	cob(I)yrinic acid a,c-diamide adenosyltransferase	Cob(I)alamin adenosyltransferase;	cob(I)alamin adenosyltransferase	cob(I)alamin adenosyltransferase {Synechocystis sp. PCC6803}
slr0435	1.01112	1.17371	0.914077	1.16686	1.17096	1.11982	1.07643	1.11111	biotin carboxyl carrier protein of acetyl-CoA carboxylase	Biotin carboxyl carrier protein of acetyl-CoA carboxylase;	biotin carboxyl carrier protein of acetyl-CoA carboxylase	biotin carboxyl carrier protein of acetyl-coa carboxylase {Synechocystis sp. PCC6803}
slr1702	0.731529	0.903342	0.801282	0.882613	0.823723	1.10254	0.935454	1.11235	hypothetical protein slr1702	Slr1702 protein;	hypothetical protein	hypothetical protein {Synechocystis sp. PCC6803}
slr1940	0.806452	1.03093	1.15473	1.01729	1.2987	1.24688	1.1274	1.11235	hypothetical protein slr1940	Slr1940 protein;	periplasmic protein, function unknown	hypothetical protein {Synechocystis sp. PCC6803}
sll1058	1.02881	1.08108	0.952381	1.001	0.75815	0.909918	1.14811	1.11235	dihydrodipicolinate reductase	Dihydrodipicolinate reductase;	dihydrodipicolinate reductase	dihydrodipicolinate reductase {Synechocystis sp. PCC6803}
slr0442	1.03093	1.14811	0.867303	1.10011	0.922509	0.856164	0.833333	1.11359	hypothetical protein slr0442	Slr0442 protein;	unknown protein	hypothetical protein {Synechocystis sp. PCC6803}
slr0646		1.04493	1.17509	0.802568	0.932836	1.02459	0.672948	1.11483	penicillin-binding protein 4	Penicillin-binding protein 4;	probable D-alanyl-D-alanine carboxypeptidase	putative penicillin binding protein precursor, putative {Synechocystis sp. PCC6803}
slr1732	1.17233	1.40845	1.25628	1.5083	1.02564	1.23001	0.92081	1.11483	hypothetical protein slr1732	Slr1732 protein;	hypothetical protein	hypothetical protein {Synechocystis sp. PCC6803}
slr0924	0.757002	1.29199	1.02354	1.72712	0.859107	0.821018	0.958773	1.11483	hypothetical protein slr0924	Slr0924 protein;	periplasmic protein, function unknown	hypothetical protein {Synechocystis sp. PCC6803}
slr0443	1.38122	1.19617	1.31062	1.32275	1.25313	1.12613	1.05597	1.11483	hypothetical protein slr0443	Slr0443 protein;	hypothetical protein	hypothetical protein {Synechocystis sp. PCC6803}
sll1533	1.03306	0.977517	0.933707	0.856898	1.22399	1.11982	1.09769	1.11483	twitching motility protein	Twitching mobility protein;	twitching mobility protein	twitching mobility protein {Synechocystis sp. PCC6803}
sll0553	0.84246	0.864304	0.897666	0.849618	0.94697	1.24224	0.894454	1.11732	hypothetical protein sll0553	Sll0553 protein;	hypothetical protein	putative protein {Synechocystis sp. PCC6803}
slr0709	0.858369	1.46199	0.917431	1.21065	1.30208	1.04384	1.53139	1.11732	hypothetical protein slr0709	RutC family protein slr0709;	hypothetical protein	TRANSLATION INITIATION INHIBITOR, PUTATIVE. {Synechocystis sp. PCC6803}
sll0470	1.10132	1.43062	1.23001	1.31406	1.59744	1.02145	1.62866	1.11732	hypothetical protein sll0470	Sll0470 protein;	hypothetical protein	hypothetical protein {Synechocystis sp. PCC6803}
sll1894	1.40845	0.971817	1.25471	1.05374	1.04822	1.24069	0.863558	1.11857	bifunctional 3,4-dihydroxy-2-butanone 4-phosphate synthase/GTP cyclohydrolase II/unknown domain fusion protein	Riboflavin biosynthesis protein ribBA;	riboflavin biosynthesis protein RibA	GTP cyclohydrolase II {Synechocystis sp. PCC6803}
slr1993	0.582072	0.918274	0.613497	1.02987	0.777605	1.15875	0.914077	1.11857	acetyl coenzyme A acetyltransferase (thiolase)	Acetyl coenzyme A acetyltransferase (Thiolase);	PHA-specific beta-ketothiolase	acetyl-coa acetyltransferase {Synechocystis sp. PCC6803}
sll1495	0.94697	1.14943	0.917431	1.15607	0.703235	0.966184	0.868056	1.11982	hydroxyglutarate oxidase	Sll1495 protein;	hypothetical protein	similar to {Synechocystis sp. PCC6803}
slr1150	0.771605	0.769231	0.84246	0.827815	0.896861	1.14416	1.01112	1.12108	hypothetical protein slr1150	Slr1150 protein;	unknown protein	hypothetical protein {Synechocystis sp. PCC6803}
slr1220	1.16414	1.20048	0.925926	1.04822	1.04058	1.11235	1.05042	1.12233	hypothetical protein slr1220	Slr1220 protein;	hypothetical protein	hypothetical protein {Synechocystis sp. PCC6803}
slr1854	1.13895	1.16414	0.914077	1.05042	0.899281	1.19474	0.982318	1.1236	hypothetical protein slr1854	Slr1854 protein;	unknown protein	general stress protein 18 (gsp18), putative {Synechocystis sp. PCC6803}
sll0923	0.91659	1.08108	1.06952	1.19048	1.11483	1.22249	0.788022	1.12486	exopolysaccharide export protein	Exopolysaccharide export protein;	unknown protein	putative transmembrane protein Wzc, putative {Synechocystis sp. PCC6803}
sll1272	0.654022	3.0581	0.864304	2.22717	1.0846	1.20919	0.963391	1.12486	hypothetical protein sll1272	Sll1272 protein;	unknown protein	hypothetical protein {Synechocystis sp. PCC6803}
sll0757	1.14286	0.968054	0.937207	0.869565	0.948767	1.06157	0.873362	1.12613	amidophosphoribosyltransferase	Amidophosphoribosyltransferase;	amidophosphoribosyltransferase	amidophosphoribosyltransferase precursor {Synechocystis sp. PCC6803}
sll1787	1.09409	1.00908	1.00806	0.963391	0.932836	0.86881	1.07411	1.12613	DNA-directed RNA polymerase subunit beta	DNA-directed RNA polymerase subunit beta;	RNA polymerase beta subunit	dna-directed rna polymerase beta chain (ec 2.7.7.6) {Synechocystis sp. PCC6803}
sll1316	1.06952	1.54321	1.1919	1.69779	1.12108	1.05042	1.17233	1.12613	cytochrome B6-f complex iron-sulfur subunit	Cytochrome b6-f complex iron-sulfur subunit 2;	cytochrome b6-f complex iron-sulfur subunit (Rieske iron sulfur protein)	cytochrome b6-f complex iron-sulfur subunit {Synechocystis sp. PCC6803}
slr1227	0.981354	0.967118	0.930233	0.992063	0.979432	1.0352	0.8285	1.1274	chloroplast import-associated channel IAP75	Chloroplast import-associated channel IAP75;	chloroplastic outer envelope membrane protein homolog	OMP1 precursor, putative {Synechocystis sp. PCC6803}
slr0374	1.02775	0.926784	0.93985	0.919963	1.14679	1.17233	1.07411	1.1274	cell division cycle protein	Cell division cycle protein;	hypothetical protein	conserved hypothetical protein {Synechocystis sp. PCC6803}
slr2067	0.881834	1.06045	0.827815	0.98912	1.02564	1.14416	1.11982	1.12867	allophycocyanin a chain	Allophycocyanin alpha chain;	allophycocyanin alpha subunit	allophycocyanin alpha subunit {Synechocystis sp. PCC6803}
sll0752	1.12233	1.10375	0.949668	0.831947	1.33156	1.18906	1.30719	1.12867	hypothetical protein sll0752	Sll0752 protein;	hypothetical protein	hypothetical protein {Synechocystis sp. PCC6803}
slr0609	1.12486	1.1919	1.25628	1.06724	1.15741	1.25628	0.904159	1.12994	47 kD protein	47 kD protein;	hypothetical protein	conserved hypothetical protein {Synechocystis sp. PCC6803}
slr1407		1.08108		0.786782			0.94697	1.13122	hypothetical protein slr1407	Slr1407 protein;	unknown protein	hypothetical protein {Synechocystis sp. PCC6803}
sll1987	1.05597	0.813008	1.14416	0.927644	0.869565	0.938086	0.935454	1.13507	catalase HPI	Catalase-peroxidase;	catalase peroxidase	catalase-peroxidase {Synechocystis sp. PCC6803}
slr1165	1.01523	0.893655	0.891266	0.835422	0.855432	1.03306	0.866551	1.13766	sulfate adenylyltransferase	Sulfate adenylyltransferase;	sulfate adenylyltransferase	conserved hypothetical protein {Synechocystis sp. PCC6803}
sll1837	1.02459	1.13636	1.14943	1.11857	1.05708	1.20482	0.925926	1.13766	hypothetical protein sll1837	Sll1837 protein;	periplasmic protein, function unknown	conserved hypothetical protein {Synechocystis sp. PCC6803}
sll1577	0.904159	0.841751	0.881834	0.823045	0.852515	1.02987	0.944287	1.13766	phycocyanin b subunit	C-phycocyanin beta chain;	phycocyanin beta subunit	phycocyanin beta-subunit {Synechocystis sp. PCC6803}
slr0907	1.1655	0.946074	1.19332	1.001	0.902527	1.0989	1.02249	1.13766	hypothetical protein slr0907	Slr0907 protein;	unknown protein	hypothetical protein {Synechocystis sp. PCC6803}
slr1661	0.951475	1.02249	0.94162	1.16414	0.999001	0.904977	1.21803	1.13766	hypothetical protein slr1661	Slr1661 protein;	hypothetical protein	hypothetical protein {Synechocystis sp. PCC6803}
sll0602	1.20048	0.93985	1.41044	1.0929	0.81367	1.00301	0.92081	1.14025	hypothetical protein sll0602	Sll0602 protein;	hypothetical protein	hypothetical protein {Synechocystis sp. PCC6803}
slr1239	0.944287	0.979432	0.960615	1.10132	0.856898	0.97561	0.987167	1.14025	NAD(P) transhydrogenase subunit alpha	Pyridine nucleotide transhydrogenase alpha subunit;	pyridine nucleotide transhydrogenase alpha subunit	nad(p) transhydrogenase subunit alpha {Synechocystis sp. PCC6803}
sll1883	0.671592	1.0846	0.804505	0.76746	1.0917	1.21655	0.923361	1.14286	bifunctional ornithine acetyltransferase/N-acetylglutamate synthase protein	Arginine biosynthesis bifunctional protein ArgJ;	arginine biosynthesis bifunctional protein ArgJ	glutamate n-acetyltransferase {Synechocystis sp. PCC6803}
slr1829	1.09649	1.10132	1.1274	0.963391	1.11857	1.13122	1.10865	1.14286	hypothetical protein slr1829	Slr1829 protein;	putative poly(3-hydroxyalkanoate) synthase component	conserved hypothetical protein {Synechocystis sp. PCC6803}
ssl2982	1.22399	1.84162	0.982318	1.38504	1.23457	1.09769	1.30208	1.14286	DNA-directed RNA polymerase subunit omega	DNA-directed RNA polymerase subunit omega;	probable DNA-directed RNA polymerase omega subunit	conserved hypothetical protein (orf75) {Synechocystis sp. PCC6803}
sll1053	0.816327	1.08814	0.787402	0.906618	1.14548	1.10011	1.11483	1.14548	hypothetical protein sll1053	Sll1053 protein;	hypothetical protein	membrane fusion protein mtrc precursor, putative {Synechocystis sp. PCC6803}
sll1258	0.896057	0.895255	0.863558	0.963391	0.578035	1.04167	0.645995	1.14811	deoxycytidine triphosphate deaminase	Sll1258 protein;	dCTP deaminase	Deoxycytidine triphosphate deaminase family protein {Synechocystis sp. PCC6803}
slr1890	0.821018	0.749625	0.893655	0.765697	0.877963	1.09529	0.931099	1.14811	bacterioferritin	Bacterioferritin;	bacterioferritin	bacterioferritin subunit 2 {Synechocystis sp. PCC6803}
slr1562	1.22399	0.870322	1.95312	1.7762	0.977517	1.3947	1.0582	1.14811	glutaredoxin	Probable glutaredoxin slr1562;	glutaredoxin	glutaredoxin 3 (grx3) {Synechocystis sp. PCC6803}
slr1610	0.0088157	0.919963		0.493583	1.47275		1.07643	1.14811	hypothetical protein slr1610	Slr1610 protein;	putative C-3 methyl transferase	() {Synechocystis sp. PCC6803}
slr1623	1.25786	1.5873	1.26743	1.45349	1.79211	1.22249	1.45349	1.14811	hypothetical protein slr1623	NAD(P)H-quinone oxidoreductase subunit M;	hypothetical protein	putative protein-related {Synechocystis sp. PCC6803}
slr1740	1.15207	0.983284	1.10497	1.22549	0.925069	1.26904	0.856164	1.14943	extracellular solute-binding protein	Extracellular solute-binding protein;	oligopeptide binding protein of ABC transporter	oligopeptide-binding protein appa precursor, putative {Synechocystis sp. PCC6803}
slr1867	1.17786	1.06157	1.10497	1.18483	0.932836	1.04058	0.901713	1.14943	anthranilate phosphoribosyltransferase	Anthranilate phosphoribosyltransferase;	anthranilate phosphoribosyltransferase	anthranilate phosphoribosyltransferase {Synechocystis sp. PCC6803}
sll1775	0.831255	0.861326	0.707214	0.908265	0.993049	0.987167	1.17786	1.14943	hypothetical protein sll1775	Sll1775 protein;	hypothetical protein	conserved hypothetical protein {Synechocystis sp. PCC6803}
sll1491	0.693481	1.15875	0.69541	0.961538	0.862069	1.19332	1.03627	1.15207	beta transducin-like-protein	Uncharacterized WD repeat-containing protein sll1491;	periplasmic WD-repeat protein	guanine nucleotide-binding protein beta subunit-like protein (receptor of activated protein kinase c), putative {Synechocystis sp. PCC6803}
sll0404	1.64204	1.02354	0.962464	0.849618	1.53846	1.27065	1.78891	1.15207	glycolate oxidase subunit GlcD	Glycolate oxidase subunit; GlcD;	glycolate oxidase subunit GlcD	glycolate oxidase subunit GlcD {Synechocystis sp. PCC6803}
slr0467	1.17509	1.44509	0.951475	0.982318	1.02564	1.58983	0.798085	1.1534	component of ABC transporter for natural amino acids	Conserved component of ABC transporter for natural amino acids;	conserved component of ABC transporter for natural amino acids	NatA protein {Synechocystis sp. PCC6803}
sll1835	1.00503	0.883392	0.895255	0.803859	0.909091	1.23457	1.00402	1.1534	hypothetical protein sll1835	Sll1835 protein;	periplasmic protein, function unknown	conserved hypothetical protein {Synechocystis sp. PCC6803}
sll0408	1.002	1.287	1.04384	1.37174	1.14811	1.02041	1.21951	1.1534	hypothetical protein sll0408	Putative thylakoid lumen peptidyl-prolyl cis-trans isomerase sll0408;	peptidyl-prolyl cis-trans isomerase	conserved hypothetical protein {Synechocystis sp. PCC6803}
slr0821	1.55039	2.34192	1.58983	2.36407	1.74216	1	2.23214	1.1534	hypothetical protein slr0821	Putative sulfur carrier protein slr0821;	hypothetical protein	putative protein {Synechocystis sp. PCC6803}
sll1452	1.14548	0.925069	1.0846	0.732064	0.770416	1.23001	0.734214	1.15473	nitrate transport protein NrtC	Nitrate transport ATP-binding protein NrtC;	nitrate/nitrite transport system ATP-binding protein	nrtC-like transporter protein (cmpC) {Synechocystis sp. PCC6803}
sll1130	0.820345	0.980392	0.870322	0.99108	0.862069	1.3245	0.813008	1.15473	hypothetical protein sll1130	Sll1130 protein;	unknown protein	hypothetical protein {Synechocystis sp. PCC6803}
slr1693	1.36054	1.0917	1.07875	1.04167	1.10619	1.00908	0.874126	1.15607	PatA subfamily protein	PatA subfamily;	two-component response regulator PatA subfamily	pilg protein, putative {Synechocystis sp. PCC6803}
slr1331	0.718907	0.736377	0.636537	0.74129	1.55521	1.41643	1.0989	1.15741	processing protease	Processing protease;	periplasmic processing protease	putative protease, putative {Synechocystis sp. PCC6803}
slr1301	1.05152	1.20048	1.01112	0.935454	1.34771	1.287	1.21507	1.15741	hypothetical protein slr1301	Slr1301 protein;	hypothetical protein	plectin, putative {Synechocystis sp. PCC6803}
sll0997	0.929368	0.925069	0.94162	0.934579	0.972763	1.10742	1.16686	1.15875	hypothetical protein sll0997	Probable thylakoid lumen protein sll0997;	hypothetical protein	conserved hypothetical protein {Synechocystis sp. PCC6803}
slr1295	0.69735	0.685401	0.746269	0.707214	1.43062	1.06724	1.37363	1.16009	iron transport protein	Iron uptake protein A1;	iron transport system substrate-binding protein	idiA {Synechocystis sp. PCC6803}
slr0965	0.903342	1.07181	0.826446	1.04603	0.886525	1.13122	0.75358	1.16144	DNA polymerase III subunit beta	DNA polymerase III subunit beta;	DNA polymerase III beta subunit	DNA polymerase iii, beta chain {Synechocystis sp. PCC6803}
slr2005	0.805802	0.732601	0.727802	0.612745	0.794913	1.18624	0.823045	1.16144	hypothetical protein slr2005	Slr2005 protein;	periplasmic protein, function unknown	conserved hypothetical protein {Synechocystis sp. PCC6803}
slr1678	0.683995	0.666223	0.627746	0.605327	1.001	0.944287	1.07296	1.16144	50S ribosomal protein L21	50S ribosomal protein L21;	50S ribosomal protein L21	50S ribosomal protein L21 {Synechocystis sp. PCC6803}
slr0536	0.94162	0.881834	0.884956	0.85034	0.762777	1.07527	0.859845	1.16279	uroporphyrinogen decarboxylase	Uroporphyrinogen decarboxylase;	uroporphyrinogen decarboxylase	uroporphyrinogen decarboxylase {Synechocystis sp. PCC6803}
sll1341	0.753012	0.797448	0.822368	0.791766	0.947867	1.14286	0.926784	1.1655	bacterioferritin	Bacterioferritin;	bacterioferritin	bacterioferritin {Synechocystis sp. PCC6803}
sll1143	0.567537	0.713267	0.817661	0.91659	1.14155	1.57233	1.10375	1.1655	DNA helicase II	DNA helicase II;	ATP-dependent helicase PcrA	atp-dependent helicase pcra (ec 3.6.1.-) {Synechocystis sp. PCC6803}
sll0145	1.10988	1.8018	0.878735	1.41443	1.46843	1.25313	1.32275	1.1655	ribosome recycling factor	Ribosome-recycling factor;	ribosome releasing factor	ribosome recycling factor (ribosome releasing factor) (rrf) (vegetative protein 12b) (veg12b) {Synechocystis sp. PCC6803}
ssl0352	1.24688	1.93424	1.05152	1.71233	2.46914	1.43062	2.05761	1.1655	hypothetical protein ssl0352	Ssl0352 protein;	hypothetical protein	conserved hypothetical protein {Synechocystis sp. PCC6803}
sll0635	1.32626	1.25786	0.851789	0.843882	0.816327	1.10254	1.22249	1.16686	thiamine-phosphate pyrophosphorylase	Thiamine-phosphate pyrophosphorylase;	probable thiamine-phosphate pyrophosphorylase	probable thiamin-phosphate pyrophosphorylase {Synechocystis sp. PCC6803}
slr1034	1.07527	1.74216	1.21951	1.52672	1.25	0.857633	1.32802	1.16959	hypothetical protein slr1034	Thylakoid-associated single-stranded DNA-binding protein slr1034;	hypothetical protein YCF41	single stranded DNA-binding protein, putative, putative {Synechocystis sp. PCC6803}
sll0645	0.729395	1.05152	0.803859	1.15875	1.09409	1.15075	1.10375	1.17096	hypothetical protein sll0645	Sll0645 protein;	unknown protein	hypothetical protein {Synechocystis sp. PCC6803}
slr0148	1.17096	1.1655	0.968054	1.06496	0.938967	0.878735	1.17647	1.17096	ferredoxin	Ferredoxin;	hypothetical protein	rhodocoxin, putative {Synechocystis sp. PCC6803}
slr0929	1.0929	1.14811	1.13122	0.970874	0.734754	1.3369	0.906618	1.17233	hypothetical protein slr0929	Slr0929 protein;	chromosome partitioning protein, ParA family	chromosome partitioning protein, ParA family {Synechocystis sp. PCC6803}
sll0066	0.443853	1.52207	0.0160054	1.20048	1.17509	1.11607	0.954198	1.17233	hypothetical protein sll0066	Sll0066 protein;	unknown protein	hypothetical protein {Synechocystis sp. PCC6803}
slr1105	1.15207	1.07066	0.985222	0.998004	1.05152	0.94518	1.04493	1.17233	elongation factor EF-G	GTP-binding protein TypA/BipA homolog;	GTP-binding protein TypA/BipA homolog	conserved hypothetical protein {Synechocystis sp. PCC6803}
slr2089	1.24378	1.20919	0.961538	0.938086	1.28041	1.57978	0.854701	1.17647	squalene-hopene-cyclase	Squalene-hopene-cyclase;	squalene-hopene-cyclase	squalene--hopene cyclase (ec 5.4.99.-) {Synechocystis sp. PCC6803}
slr1342	0.931966	0.834028	1.06383	0.87108	1.17233	1.19332	1.0582	1.17647	hypothetical protein slr1342	Slr1342 protein;	hypothetical protein	hypothetical protein {Synechocystis sp. PCC6803}
slr1179	0.797448	0.844595	0.772201	0.8	1.0661	1.3947	1.11483	1.17647	anhydro-N-acetylmuramic acid kinase	Anhydro-N-acetylmuramic acid kinase;	hypothetical protein	conserved hypothetical protein {Synechocystis sp. PCC6803}
slr0404	0.837521	1.00402	0.706714	0.968054	1.20919	1.17509	1.40056	1.17647	hypothetical protein slr0404	Slr0404 protein;	hypothetical protein	conserved hypothetical protein {Synechocystis sp. PCC6803}
sll0900	0.949668	1.42653	1.20627	0.803213	1.5949	1.28535	0.751315	1.17786	ATP phosphoribosyltransferase catalytic subunit	ATP phosphoribosyltransferase;	ATP phosphoribosyltransferase	ATP phosphoribosyltransferase {Synechocystis sp. PCC6803}
slr1392	1.16822	0.914077	0.766284	0.598802			1.61551	1.17786	ferrous iron transport protein B	Ferrous iron transport protein B homolog;	ferrous iron transport protein B	iron (II) transporter, putative {Synechocystis sp. PCC6803}
sll0373	1.23001	1.25471	0.963391	0.960615	1.26904	1.20192	1.04384	1.17925	gamma-glutamyl phosphate reductase	Probable gamma-glutamyl phosphate reductase;	gamma-glutamyl phosphate reductase	probable gamma-glutamyl phosphate reductase {Synechocystis sp. PCC6803}
sll0224	0.917431	0.806452	0.770416	0.75358	1.15075	1.10742	1.11857	1.17925	hypothetical protein sll0224	Sll0224 protein;	amino-acid ABC transporter binding protein	amino-acid abc transporter binding protein in gltj-cute intergenic region precursor, putative {Synechocystis sp. PCC6803}
sll1940	1.24378	1.4556	0.8726	1.01937	1.05263	1.07296	1.27551	1.17925	hypothetical protein sll1940	Sll1940 protein;	hypothetical protein	hypothetical protein {Synechocystis sp. PCC6803}
sll0851	1.0929	1.08814	1.35318	1.28205	0.846024	1.08342	0.919963	1.18203	photosystem II CP43 protein	Photosystem II 44 kDa reaction center protein;	photosystem II CP43 protein	photosystem ii 44 kd reaction center protein (p6 protein) (cp43) {Synechocystis sp. PCC6803}
sll0179	0.919963	0.99108	0.990099	1.06045	1.07411	1.10132	1.02987	1.18343	glutamyl-tRNA synthetase	Glutamyl-tRNA synthetase;	glutamyl-tRNA synthetase	glutamyl-tRNA synthetase {Synechocystis sp. PCC6803}
slr0039	0.87108	0.927644	0.843882	0.986193	0.953289	0.847458	0.97371	1.18483	hypothetical protein slr0039	Uncharacterized protein slr0039;	hypothetical protein	conserved hypothetical protein {Synechocystis sp. PCC6803}
slr2025	1.18064	1.16414	1.06157	0.855432	1.10254	1.14811	1.02564	1.18483	hypothetical protein slr2025	Slr2025 protein;	hypothetical protein	hypothetical protein {Synechocystis sp. PCC6803}
sll1290	1.15473	0.91659	1.07643	0.967118	0.829187	0.944287	1.04384	1.18483	ribonuclease II	Uncharacterized ribonuclease sll1290;	probable ribonuclease II	ribonuclease II family protein, putative {Synechocystis sp. PCC6803}
slr0742	0.815661	1.26103	0.875657	1.54083	0.865801	1.16686	0.994036	1.18624	hypothetical protein slr0742	Ribosome maturation factor rimP;	hypothetical protein	conserved hypothetical protein {Synechocystis sp. PCC6803}
ssl2615	1.40056	1.0917	1.84502	1.443	1.06157	1.45138	0.772201	1.19048	F0F1 ATP synthase subunit C	ATP synthase subunit c;	ATP synthase C chain of CF(0)	ATP synthase c chain {Synechocystis sp. PCC6803}
slr0426	1.08342	1.07643	1.07411	0.925926	1.05042	1.28535	1.01833	1.19048	GTP cyclohydrolase I	GTP cyclohydrolase 1;	GTP cyclohydrolase I	GTP cyclohydrolase i {Synechocystis sp. PCC6803}
slr0079	0.94518	0.881834	0.958773	1.25	1.08932	1.02987	1.25471	1.19048	general secretion pathway protein E	General secretion pathway protein E;	probable general secretion pathway protein E	PilB protein, putative {Synechocystis sp. PCC6803}
ssl2245	1.23916	3.57143	0.430293	3.11526	1.61031	0.616903	2.31481	1.19048	hypothetical protein ssl2245	Ssl2245 protein;	unknown protein	hypothetical protein {Synechocystis sp. PCC6803}
sll1099	1.23153	1.29366	1.15875	1.23457	1.03627	1.20337	1.04384	1.1919	elongation factor Tu	Elongation factor Tu;	elongation factor Tu	elongation factor tu {Synechocystis sp. PCC6803}
slr1410	0.775194	0.856164	0.614628	0.666667	1.15075	1.18343	1.15875	1.19332	beta transducin-like-protein	Uncharacterized WD repeat-containing protein slr1410;	periplasmic WD-repeat protein	putative WD-repeat protein, putative {Synechocystis sp. PCC6803}
slr0251	0.814332	0.819672	0.710732	0.714796	1.25313	1.25	1.18483	1.19332	ABC transporter	ABC transporter;	ATP-binding protein of ABC transporter	probable abc transporter ATP-binding protein in ntra/rpon 5region {Synechocystis sp. PCC6803}
sll0270	1.18624	0.728332	1.14943	0.82713	0.761615	1.23305	0.897666	1.1976	primosome assembly protein PriA	Primosomal protein N';	primosomal protein N'	primosomal protein n {Synechocystis sp. PCC6803}
ssr1600	0.744602	0.937207	0.823723	1.0395	1.30548	1.02564	1.13122	1.19904	hypothetical protein ssr1600	Ssr1600 protein;	similar to anti-sigma f factor antagonist	putative anti-sigma factor antagonist, putative {Synechocystis sp. PCC6803}
sll0921	0.893655	1.07759	1.05597	0.963391	1.10132	1.29366	0.910747	1.20048	NarL subfamily protein	NarL subfamily;	two-component response regulator NarL subfamily	two-component response regulator OrrA {Synechocystis sp. PCC6803}
slr1816	0.610128	0.970874	0.0154359	0.841751	1.10132	1.12994	1.10254	1.20048	hypothetical protein slr1816	Slr1816 protein;	hypothetical protein	O-linked GlcNAc transferase, putative {Synechocystis sp. PCC6803}
slr0312		0.786164		0.998004	1.00908	1.02881	1.1534	1.20192	NarL subfamily protein	NarL subfamily;	two-component response regulator NarL subfamily	putative two-component system regulator {Synechocystis sp. PCC6803}
	1.05152	1.27551	0.966184	1.21212	1.15875	1.13895	1.3369	1.20192				adenylate kinase (ec 2.7.4.3) (atp-amp transphosphorylase) {Synechocystis sp. PCC6803}
sll1308	0.95511	1.05374	0.779423	1.0352	0.86881	1.2987	0.928505	1.20773	short chain dehydrogenase	Sll1308 protein;	probable oxidoreductase	oxidoreductase homolog {Synechocystis sp. PCC6803}
sll1747	1.23153	1.02881	1.11483	0.890472	0.914913	1.24533	0.935454	1.20919	chorismate synthase	Chorismate synthase;	chorismate synthase	() {Synechocystis sp. PCC6803}
slr1898	0.976562	0.974659	1.03306	1.18624	0.88574	0.805153	1.07181	1.20919	acetylglutamate kinase	Acetylglutamate kinase;	N-acetylglutamate kinase	acetylglutamate kinase (n-acetylglutama) {Synechocystis sp. PCC6803}
slr0930	1.05042	0.832639	1.26422	0.999001	1.04275	1.04167	1.07759	1.20919	hypothetical protein slr0930	Slr0930 protein;	hypothetical protein	conserved hypothetical protein {Synechocystis sp. PCC6803}
sll0162	1.27226	1.73611	1.20482	1.61812	1.5949	1.22549	1.62075	1.20919	hypothetical protein sll0162	Sll0162 protein;	hypothetical protein	hypothetical protein {Synechocystis sp. PCC6803}
sll1931	0.986193	1.04167	0.931966	0.901713	0.780031	1.12486	0.895255	1.21065	serine hydroxymethyltransferase	Serine hydroxymethyltransferase;	serine hydroxymethyltransferase	serine hydroxymethyltransferase {Synechocystis sp. PCC6803}
slr1794	0.938967	0.882613	0.859845	0.827815	1.17096	1.13507	0.909918	1.21212	hypothetical protein slr1794	Slr1794 protein;	probable anion transporting ATPase	conserved hypothetical protein {Synechocystis sp. PCC6803}
slr1356	1.17096	1.08932	0.980392	0.904977	1.001	1.23457	1.01833	1.21212	30S ribosomal protein S1	30S ribosomal protein S1 homolog A;	30S ribosomal protein S1	30S ribosomal protein S1 {Synechocystis sp. PCC6803}
slr1916	0.956023	0.807103	0.928505	0.783085	0.98912	0.982318	1.21212	1.21359	esterase	Esterase;	probable esterase	carboxylesterase, putative {Synechocystis sp. PCC6803}
slr2102	1.01523	1.27065	0.805153	1.01833	1.00301	1.18343	0.891266	1.21507	cell division protein FtsY	Cell division protein ftsY homolog;	cell division protein FtsY	probable signal recognition particle protein (docking protein) {Synechocystis sp. PCC6803}
sll1532	2.01207	1.16279	1.89036	0.908265	1.01523	1.02459	1.14943	1.21507	hypothetical protein sll1532	Sll1532 protein;	hypothetical protein	hypothetical protein {Synechocystis sp. PCC6803}
sll0103	0.987167	1.12108	1.02669	1.1976	1.49477	1.46628	1.27714	1.21507	hypothetical protein sll0103	Uncharacterized protein sll0103;	hypothetical protein	conserved hypothetical protein {Synechocystis sp. PCC6803}
sll0038	1.19474	0.800641	1.29366	0.757002	1.28866	0.995025	1.41844	1.21507	PatA subfamily protein	PatA subfamily;	positive phototaxis protein, two-component response regulator PatA subfamily	pata protein, putative {Synechocystis sp. PCC6803}
slr0806	1.10988	1.05485	0.746269	0.879507	0.582072	1.21655	0.598086	1.21655	hypothetical protein slr0806	Slr0806 protein;	hypothetical protein	conserved hypothetical protein {Synechocystis sp. PCC6803}
sll1555	1.19617	0.98912	0.905797	0.869565	0.926784	1.1236	0.704722	1.21655	hybrid sensory kinase	Hybrid sensory kinase;	two-component hybrid sensor and regulator	conserved hypothetical protein {Synechocystis sp. PCC6803}
sll1951	1.12994	1.21951	1.04167	1.09649	1.18343	1.3245	1.0661	1.21655	hemolysin	Hemolysin;	unknown protein	S-layer-RTX protein-related {Synechocystis sp. PCC6803}
slr1690	1.73611		0.70373		1.02775	1.72117	0.720461	1.21803	hypothetical protein slr1690	Slr1690 protein;	hypothetical protein	MutT/nudix family protein {Synechocystis sp. PCC6803}
slr0743	1.02459	0.982318	1.02881	0.848176	0.913242	1.12233	1.03842	1.21803	transcription elongation factor NusA	N utilization substance protein;	similar to N utilization substance protein	n utilization substance protein a homolog {Synechocystis sp. PCC6803}
sll1628	1.20482	1.47493	0.976562	1.16279	1.24688	1.25	1.17786	1.21803	hypothetical protein sll1628	Sll1628 protein;	hypothetical protein	conserved hypothetical protein {Synechocystis sp. PCC6803}
slr1043	1.0627	1.23305	1.10011	1.14811	1.36986	1.18203	1.12613	1.21951	hypothetical protein slr1043	Slr1043 protein;	similar to chemotaxis protein CheW	CHEV, putative {Synechocystis sp. PCC6803}
sll2014	1.5083	1.10742	0.747943	0.563698	1.09529	1.1534	1.17647	1.21951	sugar fermentation stimulation protein A	Sugar fermentation stimulation protein homolog;	sugar fermentation stimulation protein	sugar fermentation stimulation protein {Synechocystis sp. PCC6803}
slr1510	1.11607	1.16144	0.888099	0.993049	1.13766	1.0929	1.10375	1.22399	glycerol-3-phosphate acyltransferase PlsX	Phosphate acyltransferase;	fatty acid/phospholipid synthesis protein PlsX	fatty acid/phospholipid synthesis protein plsx homolog {Synechocystis sp. PCC6803}
sll1654	1.02987	1.11359	0.974659	0.985222	0.956938	1.3459	0.863558	1.2285	hypothetical protein sll1654	Universal stress protein Sll1654;	hypothetical protein	conserved hypothetical protein {Synechocystis sp. PCC6803}
slr1763	0.99108	0.995025	1.05263	0.879507	0.978474	1.26904	0.83612	1.23001	hypothetical protein slr1763	Slr1763 protein;	probable methyltransferase	SnoG, putative {Synechocystis sp. PCC6803}
sll1740	0.41876	0.445633	0.521105	0.55371	0.946074	1.0142	1.13766	1.23153	50S ribosomal protein L19	50S ribosomal protein L19;	50S ribosomal protein L19	ribosomal protein L19 {Synechocystis sp. PCC6803}
sll1893	1.15473	0.84246	0.865052	0.853242	1.12233	1.25313	1.10742	1.23305	imidazole glycerol phosphate synthase subunit HisF	Imidazole glycerol phosphate synthase subunit hisF;	cyclase	cyclase {Synechocystis sp. PCC6803}
sll0227	0.908265	1.26904	0.980392	1.25471	1.13766	1.19617	1.49477	1.23305	peptidyl-prolyl cis-trans isomerase B	Probable peptidyl-prolyl cis-trans isomerase sll0227;	peptidyl-prolyl cis-trans isomerase B, periplasmic protein	peptidyl-prolyl cis-trans isomerase B {Synechocystis sp. PCC6803}
slr0737	1.07411	1.47059	0.997009	1.30039	1.3587	1.09649	1.5674	1.23305	photosystem I subunit II	Photosystem I reaction center subunit II;	photosystem I subunit II	photosystem i reaction centre subunit ii (photosystem i 16 kd polypeptide) (psi-d) {Synechocystis sp. PCC6803}
sll0461	1.39082	0.880282	0.99108	0.706714	1.16959	1.18203	0.968992	1.23457	gamma-glutamyl phosphate reductase	Uncharacterized protein sll0461;	gamma-glutamyl phosphate reductase	gamma-glutamyl phosphate reductase, putative {Synechocystis sp. PCC6803}
slr0162	1.03306	1.07643	0.809717	0.84246	1.0917	1.21359	0.978474	1.23457	general secretion pathway protein F	General secretion pathway protein F;	a part of pilC, pilin biogenesis protein, required for twitching motility	pilin biogenesis protein-related {Synechocystis sp. PCC6803}
slr1830	1.07875	1.01112	1.11607	1.04493	0.863558	1.04167	1.01523	1.23609	poly(3-hydroxyalkanoate) synthase	Poly(3-hydroxyalkanoate) synthase;	poly(3-hydroxyalkanoate) synthase	poly-beta-hydroxybutyrate polymerase {Synechocystis sp. PCC6803}
sll0759	0.754148	0.855432	0.86881	0.84674	0.891266	1.20337	0.882613	1.23916	ABC transporter	ABC transporter;	ABC transporter ATP-binding protein	() {Synechocystis sp. PCC6803}
ssl1707	1.57978	2.19298	1.39665	2.40385	2.12766	1.19617	2.11416	1.23916	hypothetical protein ssl1707	Ssl1707 protein;	hypothetical protein	conserved hypothetical protein {Synechocystis sp. PCC6803}
ssl3093	0.91659	1.41443	0.847458	1.26263	1.18064	1.05485	1.37931	1.24069	phycocyanin associated linker protein	Phycobilisome 8.9 kDa linker polypeptide, phycocyanin-associated, rod;	phycobilisome small rod linker polypeptide	rod-rod linker, 9 kDa {Synechocystis sp. PCC6803}
sll1578	0.949668	0.874891	1.05263	0.968992	0.981354	1.10254	1.1325	1.24224	phycocyanin a subunit	C-phycocyanin alpha chain;	phycocyanin alpha subunit	phycocyanin alpha subunit {Synechocystis sp. PCC6803}
slr0841	0.967118	1.04493	0.728332	0.984252	1.69205	1.25471	1.43678	1.24378	hypothetical protein slr0841	Slr0841 protein;	periplasmic protein, function unknown	conserved hypothetical protein {Synechocystis sp. PCC6803}
sll0750	1.6		1.01937		1.22399	1.37363	1.10011	1.24533	adaptive-response sensory kinase	Adaptive-response sensory-kinase sasA;	two-component sensor histidine kinase, KaiC-interacting protein, involved in circadian rhythm	adaptive-response sensory-kinase sasa {Synechocystis sp. PCC6803}
sll1394	1.17786	1.52905	1.29199	1.41844	1.14679	1.12486	1.18064	1.24688	methionine sulfoxide reductase A	Peptide methionine sulfoxide reductase MsrA 1;	peptide methionine sulfoxide reductase	peptide methionine sulfoxide reductase {Synechocystis sp. PCC6803}
sll0271	0.44287	1.47059	1.002	1	1.42653	1.26263	0.851789	1.24844	transcription antitermination protein NusB	N utilization substance protein B homolog;	N utilization substance protein B homolog	n utilization substance protein b homolog {Synechocystis sp. PCC6803}
slr0436	0.769823	0.91659	0.665779	0.711238	1.51286	1.66389	0.934579	1.25	carbon dioxide concentrating mechanism protein CcmK	Uncharacterized protein slr0436;	carbon dioxide concentrating mechanism protein CcmO	conserved hypothetical protein {Synechocystis sp. PCC6803}
sll0301	1.08578	1.19617	0.951475	0.902527	0.978474	1.28041	0.981354	1.25	hypothetical protein sll0301	Sll0301 protein;	hypothetical protein	HglK {Synechocystis sp. PCC6803}
ssr2831	0.938967	1.48148	0.929368	1.30548	1.21655	1.07411	1.54799	1.25	photosystem I reaction center subunit IV	Photosystem I reaction center subunit IV;	photosystem I subunit IV	photosystem i reaction centre subunit iv (photosystem i 8.1 kd protein) (p30 protein) (psi-e) {Synechocystis sp. PCC6803}
sll0895	0.754717	0.896861	1.02881	1.23305	1.27226	1.001	1.84843	1.25	ammonium transport protein	Ammonium transport protein;	CysQ protein homolog	Amt1 {Synechocystis sp. PCC6803}
sll1338	1.36054	1.94553	1.6	2.24215	0.994036	1.43678	0.921659	1.25313	hypothetical protein sll1338	Sll1338 protein;	unknown protein	hypothetical protein {Synechocystis sp. PCC6803}
ssr2998	1.14286	1.87617	1.14286	1.47275	1.46413	1.14025	1.48368	1.25471	hypothetical protein ssr2998	Ssr2998 protein;	hypothetical protein	conserved hypothetical protein {Synechocystis sp. PCC6803}
sll1306	0.812348	0.737463	0.890472	0.845309	0.75815	1.09529	0.853242	1.25786	hypothetical protein sll1306	Sll1306 protein;	periplasmic protein, function unknown	conserved hypothetical protein {Synechocystis sp. PCC6803}
slr1459	0.851789	0.758725	0.693481	0.670241	0.74184	1.14155	0.834725	1.25945	phycobilisome core component	Allophycocyanin subunit beta-18;	phycobilisome core component	phycobilisome core component {Synechocystis sp. PCC6803}
slr0228	0.981354	1.06838	1.0929	1.21951	0.919118	1.03306	0.978474	1.25945	cell division protein FtsH	ATP-dependent zinc metalloprotease FtsH 2;	cell division protein FtsH	cell division protein ftsh homolog {Synechocystis sp. PCC6803}
sll0860	1.72414	1.82815	1.0929	1.45985	1.14548	0.976562	1.12108	1.26263	hypothetical protein sll0860	Sll0860 protein;	hypothetical protein	conserved hypothetical protein {Synechocystis sp. PCC6803}
slr1618	0.987167	1.287	0.884956	1.06157	0.637755	1.24378	0.876424	1.26422	hypothetical protein slr1618	Slr1618 protein;	unknown protein	2-octaprenyl-3-methyl-5-hydroxy-6-methoxy-1, 4-benzoquinone methyltransferase, UbiG {Synechocystis sp. PCC6803}
sll1284		0.933707		0.795545	1.46413	1.67785	1.03627	1.26422	serine esterase	Serine esterase;	esterase	serine esterase [Spirulina platensis, C1, Genomic, 827 nt]. {Synechocystis sp. PCC6803}
slr1208	0.827815	0.8285	0.911577	0.762195	0.763359	1.03413	1.21212	1.26422	short chain dehydrogenase	Short-chain alcohol dehydrogenase family;	probable oxidoreductase	hypothetical oxidoreductase in gbsa-tlpb intergenic region, putative {Synechocystis sp. PCC6803}
sll1981	0.796813	0.93633	1.06838	1.02987	1.19617	1.17371	1.2285	1.26582	acetolactate synthase	Acetolactate synthase;	acetolactate synthase	acetolactate synthase {Synechocystis sp. PCC6803}
slr1260	1.34409	0.734754	0.974659	0.605327	0.816993	0.914913	0.754717	1.26743	hypothetical protein slr1260	Slr1260 protein;	hypothetical protein	conserved hypothetical protein {Synechocystis sp. PCC6803}
slr1122						1.24688		1.26904	hypothetical protein slr1122	Slr1122 protein;	hypothetical protein	hypothetical protein {Synechocystis sp. PCC6803}
sll0376	1.82815	1.22549	1.12486	1.31234	0.826446	1.52207	0.94518	1.27226	hypothetical protein sll0376	Sll0376 protein;	unknown protein	hypothetical protein {Synechocystis sp. PCC6803}
slr1734	0.977517	0.996016	0.953289	0.935454	0.976562	1.1325	0.959693	1.27226	OxPPCycle gene	Putative OxPP cycle protein opcA;	glucose 6-phosphate dehydrogenase assembly protein	putative oxppcycle protein opca {Synechocystis sp. PCC6803}
sll0828	0.69735	0.790514	0.821018	0.937207	0.990099	1.02459	0.988142	1.27389	6-aminohexanoate-cyclic-dimer hydrolase	Putative amidase;	putative amidase	6-aminohexanoate-cyclic-dimer hydrolase {Synechocystis sp. PCC6803}
slr0083	0.554631	0.553403	0.479846	0.391389	1.00705	1.14025	1.00301	1.27389	ATP-dependent RNA helicase DeaD	ATP-dependent RNA helicase; DeaD;	RNA helicase Light	conserved hypothetical protein {Synechocystis sp. PCC6803}
sll1810	0.681663	0.70028	0.3465	0.430663	0.570451	1.22249	1.16822	1.27551	50S ribosomal protein L6	50S ribosomal protein L6;	50S ribosomal protein L6	50s ribosomal protein l6 {Synechocystis sp. PCC6803}
slr0649	1.28535	1.10132	1.07411	0.823045	0.990099	1.11483	1.00705	1.27714	methionyl-tRNA synthetase	Methionyl-tRNA synthetase;	methionyl-tRNA synthetase	MEtRS {Synechocystis sp. PCC6803}
slr0280	0.929368	1.23305	1.06045	1.30378	1.3624	1.66389	1.21065	1.27714	hypothetical protein slr0280	Slr0280 protein;	hypothetical protein	hypothetical protein {Synechocystis sp. PCC6803}
sll0395	0.786782	0.856164	0.791139	0.786164	0.768049	1.10497	0.874891	1.27877	hypothetical protein sll0395	Sll0395 protein;	phosphoglycerate mutase	phosphoglycerate mutase, putative {Synechocystis sp. PCC6803}
slr0835	0.845309	0.782473	0.831947	0.782473	0.961538	1.36799	1.07296	1.27877	MoxR protein	MoxR protein;	MoxR protein homolog	conserved hypothetical protein {Synechocystis sp. PCC6803}
slr0535	1.78253		1.10742		1.43266	1.24533	1.45773	1.27877	serine proteinase	Serine proteinase;	protease	() {Synechocystis sp. PCC6803}
sll0542	0.976562	1.09649	0.933707	1.04275	1	1.27226	0.983284	1.2837	acetyl-CoA synthetase	Acetyl-coenzyme A synthetase;	acetyl-coenzyme A synthetase	acetyl-CoA synthase {Synechocystis sp. PCC6803}
sll0606	1.14943	1.14811	1.31062	1.3245	1.40845	1.01215	1.41844	1.28535	hypothetical protein sll0606	Sll0606 protein;	hypothetical protein	hypothetical protein {Synechocystis sp. PCC6803}
sll1558	0.732601	1.02775	0.773994	0.712251	1.30039	1.58983	1.03199	1.29032	mannose-1-phosphate guanyltransferase	Mannose-1-phosphate guanyltransferase;	mannose-1-phosphate guanyltransferase	mannose-1-phosphate guanyltransferase, putative {Synechocystis sp. PCC6803}
sll1471	1.1325	1.14548	1.2285	1.26743	1.14286	1.39082	1.22249	1.29032	phycobilisome rod-core linker polypeptide; CpcG	Phycobilisome rod-core linker polypeptide; CpcG;	phycobilisome rod-core linker polypeptide	phycobilisome rod-core linker polypeptide CpcG {Synechocystis sp. PCC6803}
slr1915				1.06952			1.54799	1.29032	hypothetical protein slr1915	Slr1915 protein;	hypothetical protein	hypothetical protein {Synechocystis sp. PCC6803}
slr1878	0.926784	1.21507	0.853971	1.07991	1.03734	1.3245	1.00301	1.29199	phycocyanin alpha phycocyanobilin lyase CpcE	Phycocyanobilin lyase subunit alpha;	phycocyanin alpha-subunit phycocyanobilin lyase	phycocyanobilin lyase alpha subunit {Synechocystis sp. PCC6803}
slr0502	1.37174	1.0627	1.11857	1.05374	0.91659	1.19617	1.0101	1.29366	CobW protein	CobW protein;	cobalamin synthesis protein cobW homolog	cobalamin synthesis protein {Synechocystis sp. PCC6803}
slr0031	0.582751	0.931099	0.56338	0.901713	1.02145	0.979432	1.25471	1.29366	hypothetical protein slr0031	Slr0031 protein;	hypothetical protein	conserved hypothetical protein {Synechocystis sp. PCC6803}
sll0258	1.34409	1.94932	1.42653	2.07469	1.32802	1.05932	1.5456	1.29366	cytochrome C-550	Cytochrome c-550;	cytochrome c550	low potential cytochrome C {Synechocystis sp. PCC6803}
slr0680	1.07411	1.37931	1.2837	1.0846	1.65289	1.60514	1.47059	1.29534	hypothetical protein slr0680	Slr0680 protein;	hypothetical protein	hypothetical protein {Synechocystis sp. PCC6803}
sll1483	0.73046	1.25471	0.803213	1.37363	2.20751	1.28535	2.43309	1.29534	transforming growth factor induced protein	Uncharacterized protein sll1483;	periplasmic protein, similar to transforming growth factor induced protein	transforming growth factor induced protein {Synechocystis sp. PCC6803}
slr0990	1.15207	1.35135	0.859845	0.947867	0.903342	1.43266	0.809717	1.29702	hypothetical protein slr0990	Slr0990 protein;	hypothetical protein	conserved hypothetical protein {Synechocystis sp. PCC6803}
sll1581	0.888099	1.09409	0.87184	0.931099	1.29199	1.5015	1.10619	1.29702	GumB protein	GumB protein;	hypothetical protein	polysaccharide export protein, putative, putative {Synechocystis sp. PCC6803}
sll0749	0.581058	2.7248		2.1978	0.998004	0.892857	1.1919	1.29702	hypothetical protein sll0749	Sll0749 protein;	hypothetical protein	conserved hypothetical protein {Synechocystis sp. PCC6803}
sll0703	1.16144	1.36799	1.27551	1.5015	1.18906	1.18343	1.29199	1.29702	hypothetical protein sll0703	Sll0703 protein;	unknown protein	putative mercuric reductase, putative {Synechocystis sp. PCC6803}
slr1409	0.892061	1.23001	0.911577	1.13122	1.08578	1.21065	1.11982	1.2987	beta transducin-like-protein	Uncharacterized WD repeat-containing protein slr1409;	periplasmic WD-repeat protein	guanine nucleotide-binding protein beta subunit-like protein (receptor of activated protein kinase c) (rack), putative {Synechocystis sp. PCC6803}
slr1173				0.744048	0.298775	0.572738	0.672495	1.30039	hypothetical protein slr1173	Slr1173 protein;	hypothetical protein	conserved hypothetical protein {Synechocystis sp. PCC6803}
sll1049	1.40449	1.07991	1.68634	1.29702	0.843882	1.46628	0.742942	1.30378	hypothetical protein sll1049	Sll1049 protein;	hypothetical protein	hypothetical protein {Synechocystis sp. PCC6803}
sll1549	0.0317269	2.03666	0.00106403	1.83824	5.31915	2.24719	5.95238	1.30378	hypothetical protein sll1549	Sll1549 protein;	salt-enhanced periplasmic protein	hypothetical protein {Synechocystis sp. PCC6803}
slr0719	1.18343	0.998004	1.0661	1.04932	1.31579	1.22549	1.36426	1.30719	hypothetical protein slr0719	Slr0719 protein;	unknown protein	HglK, putative {Synechocystis sp. PCC6803}
sll0596	1.43678	0.876424	0.834725	0.578704	0.938967	1.29702	0.909918	1.3089	hypothetical protein sll0596	Sll0596 protein;	hypothetical protein	conserved hypothetical protein {Synechocystis sp. PCC6803}
slr0325	1.05263	0.913242	1.23916	1.07296	0.863558	1.05708	1.05932	1.3089	hypothetical protein slr0325	Slr0325 protein;	hypothetical protein	hypothetical protein {Synechocystis sp. PCC6803}
sll1927	1.05485	0.959693	0.571102	0.632911	0.922509	1.1534	0.987167	1.31579	ABC transporter	ABC transporter;	ABC transporter ATP-binding protein	conserved hypothetical protein {Synechocystis sp. PCC6803}
slr1434	1.06045	0.972763	1.01937	1.05932	1.13895	1.30719	1.02987	1.31579	pyridine nucleotide transhydrogenase beta subunit	NAD(P) transhydrogenase subunit beta;	pyridine nucleotide transhydrogenase beta subunit	nad(p) transhydrogenase subunit beta {Synechocystis sp. PCC6803}
slr2048	0.938967	1.02669	0.690131	0.901713	1.01317	1.61551	1.25471	1.31579	hypothetical protein slr2048	Slr2048 protein;	periplasmic protein, function unknown	conserved hypothetical protein {Synechocystis sp. PCC6803}
slr1186	1.16144		0.762777	0.701754	1.10375	0.665779	1.7331	1.31926	hypothetical protein slr1186	Slr1186 protein;	hypothetical protein	hypothetical protein {Synechocystis sp. PCC6803}
sll0585	1.53846	0.762195	0.845309	0.589971	0.924214	3.02115	0.729395	1.321	hypothetical protein sll0585	Sll0585 protein;	hypothetical protein	conserved hypothetical protein {Synechocystis sp. PCC6803}
slr0845		0.773395		0.70028	0.719424	0.937207	1.16279	1.3245	hypothetical protein slr0845	Slr0845 protein;	hypothetical protein	hypothetical protein {Synechocystis sp. PCC6803}
sll0272	1.04712	1.36799	1.02564	1.31752	1.7331	1.25471	1.60514	1.32626	hypothetical protein sll0272	Sll0272 protein;	hypothetical protein	hypothetical protein {Synechocystis sp. PCC6803}
sll1089	5.15119e-05		0.801282	0.966184		1.43885		1.32802	hypothetical protein sll1089	Sll1089 protein;	periplasmic protein, function unknown	hypothetical protein {Synechocystis sp. PCC6803}
ssr1528	1.19474	2.17865	1.27065	2.14133	2.17865	1.44718	1.80505	1.32979	hypothetical protein ssr1528	Ssr1528 protein;	hypothetical protein	hypothetical protein {Synechocystis sp. PCC6803}
slr0775	1.18483	1.68067	0.729927	0.994036	1.46628	1.38889	1.34228	1.33156	preprotein translocase subunit SecF	Protein-export membrane protein secF;	protein-export membrane protein SecF	protein-export membrane protein SecF, putative, putative {Synechocystis sp. PCC6803}
slr1302	0.801282	0.710732	0.703235	0.614628	0.805153	0.972763	0.99108	1.33511	hypothetical protein slr1302	Slr1302 protein;	protein involved in constitutive low affinity CO2 uptake	conserved hypothetical protein {Synechocystis sp. PCC6803}
sll0672	0.953289	0.852515	1.02669	1.22549	1.14943	1.63399	1.06045	1.3369	cation-transporting ATPase E1-E2 ATPase	Cation-transporting ATPase; E1-E2 ATPase;	cation-transporting p-type ATPase PacL	cation-transporting ATPase pacl {Synechocystis sp. PCC6803}
sll0167	0.367242	1.15207	1.12994	1.221	1.59236	1.38696	1.56006	1.3369	hypothetical protein sll0167	Sll0167 protein;	unknown protein	hypothetical protein {Synechocystis sp. PCC6803}
sll0569	0.971817	1.10497	0.961538	1.07991	1.52207	1.31062	1.14679	1.33869	recombinase A	Protein RecA;	RecA gene product	reca protein {Synechocystis sp. PCC6803}
sll1367	1.62075	0.995025	1.03199	0.586854	1.24844	1.84843	1.001	1.34409	hypothetical protein sll1367	Sll1367 protein;	hypothetical protein	conserved hypothetical protein {Synechocystis sp. PCC6803}
	1.3587	1.63132	1.02881	1.21951	1.26103	1.47929	1.1919	1.34771				3-isopropylmalate dehydratase small subunit (ec 4.2.1.33) (isopropylmalate isomerase) (alpha-ipm isomerase) (ipmi) {Synechocystis sp. PCC6803}
slr0503	1.34771	1.64474	1.17371	1.28866	1.83824	1.51976	1.5083	1.34953	hypothetical protein slr0503	Ycf66-like protein;	hypothetical protein YCF66	conserved hypothetical protein (orf99) {Synechocystis sp. PCC6803}
sll1453	0.862069	0.822368	1.29366	1.07643	0.892061	1.23001	0.907441	1.35318	nitrate transport protein NrtD	Nitrate transport protein; NrtD;	nitrate/nitrite transport system ATP-binding protein	nitrate transporter protein (nrtD) homolog (cmpD) {Synechocystis sp. PCC6803}
slr0974	0.621504	0.988142	0.688231	0.977517	1.34228	1.45138	1.10132	1.35501	translation initiation factor IF-3	Translation initiation factor IF-3;	initiation factor IF-3	initiation factor if-3 {Synechocystis sp. PCC6803}
sll1221	1.06383	0.715308	1.03306	0.924214	1.23305	0.861326	1.17233	1.3587	hydrogenase subunit	Hydrogenase subunit;	diaphorase subunit of the bidirectional hydrogenase	hydrogenase subunit (hoxF) {Synechocystis sp. PCC6803}
sll0723	0.664452	0.918274	0.642261	0.722022	1.02145	1.58479	0.909918	1.3624	hypothetical protein sll0723	Sll0723 protein;	unknown protein	hypothetical protein {Synechocystis sp. PCC6803}
slr1236		1.0101		1.13122	1.76056	1.49254	1.59236	1.3624	hypothetical protein slr1236	Slr1236 protein;	hypothetical protein	Yag1D {Synechocystis sp. PCC6803}
slr0867	1.41643	1.60772	1.0142	1.18906	1.03627	1.60514	1.00705	1.36612	hypothetical protein slr0867	Slr0867 protein;	unknown protein	hypothetical protein {Synechocystis sp. PCC6803}
sll0180	0.951475	1.06045	0.961538	0.960615	1.19048	1.09529	1.08696	1.36986	hypothetical protein sll0180	Sll0180 protein;	hypothetical protein	hypothetical 41.2 kd lipoprotein in hded-gada intergenic region precursor, putative {Synechocystis sp. PCC6803}
sll1807	0.58072	0.98912	0.479616	0.608273	0.833333	0.922509	1.16414	1.36986	50S ribosomal protein L24	50S ribosomal protein L24;	50S ribosomal protein L24	50s ribosomal protein l24 {Synechocystis sp. PCC6803}
ssl0546	2.30415	0.998004	0.418936	0.909091	1.25	1.287	1.31752	1.36986	cell division topological specificity factor MinE	Putative cell division topological specificity factor;	septum site-determining protein MinE	putative cell division topological specificity factor {Synechocystis sp. PCC6803}
ssl3436	1.43678	2.57732	1.04275	2.06186	1.71527	1.24224	1.70648	1.36986	50S ribosomal protein L29	50S ribosomal protein L29;	50S ribosomal protein L29	50s ribosomal protein l29 {Synechocystis sp. PCC6803}
sll0163	0.724638	0.788644	0.62461	0.567215	0.74129	1.42045	0.926784	1.37363	beta transducin-like-protein	Uncharacterized WD repeat-containing protein sll0163;	WD-repeat protein	putative WD-repeat containing protein, putative {Synechocystis sp. PCC6803}
sll0617	1.22699	2.10084	1.26422	2.01207	1.7094	0.969932	1.98413	1.37741	chloroplast membrane-associated 30 kD protein	Uncharacterized protein sll0617;	plasma membrane protein essential for thylakoid formation	chloroplast membrane-associated 30 kDa protein precursor (m30) {Synechocystis sp. PCC6803}
sll1676	0.995025	1.06496	0.892061	0.838223	0.974659	1.24844	0.927644	1.37931	4-alpha-glucanotransferase	4-alpha-glucanotransferase;	4-alpha-glucanotransferase	4-alpha-glucanotransferase (ec 2.4.1.25) (amylomaltase) (disproportionating enzyme) (d-enzyme) {Synechocystis sp. PCC6803}
ssr3122	1.37552	2.01207	1.47493	2.00401	1.62075	1.16279	1.62866	1.37931	hypothetical protein ssr3122	Uncharacterized protein ssr3122;	hypothetical protein	conserved hypothetical protein {Synechocystis sp. PCC6803}
slr0082	1.26103	1.26263	0.811688	0.96432	0.905797	1.23457	0.976562	1.38696	hypothetical protein slr0082	Ribosomal protein S12 methylthiotransferase RimO;	hypothetical protein	conserved hypothetical protein {Synechocystis sp. PCC6803}
sll2002	0.919963	0.798722	1.29534	1.05152	0.704225	1.03842	1.06838	1.38696	hypothetical protein sll2002	Sll2002 protein;	hypothetical protein	hypothetical protein {Synechocystis sp. PCC6803}
sll1811	0.723589	0.95511	0.588582	0.800641	1.08578	1.14025	1.14943	1.38889	50S ribosomal protein L18	50S ribosomal protein L18;	50S ribosomal protein L18	50s ribosomal protein l18 {Synechocystis sp. PCC6803}
sll1262	1.24069	1.03627	1.17096	1.08342	1.49701	1.35135	1.51745	1.38889	hypothetical protein sll1262	NAD(P)H-quinone oxidoreductase subunit N;	hypothetical protein	hypothetical protein {Synechocystis sp. PCC6803}
sll1194	1.71821	3.38983	1.79211	3.14465	2	1.05263	2.88184	1.38889	photosystem II complex extrinsic protein precursor U	Photosystem II 12 kDa extrinsic protein;	photosystem II 12 kDa extrinsic protein	12 kDa extrinsic protein of photosystem II {Synechocystis sp. PCC6803}
slr1257	0.0139499		0.0112535		0.963391	1.61812	0.819001	1.39082	hypothetical protein slr1257	Slr1257 protein;	unknown protein	, putative {Synechocystis sp. PCC6803}
slr1063	1.18203	1.24224	0.540249	0.566572	0.956938	1.13507	1.1655	1.3947	hypothetical protein slr1063	Slr1063 protein;	probable glycosyltransferase	() {Synechocystis sp. PCC6803}
slr0804	1.82482	1.08225	1.45985	1.0101	1.29032	2.26757	0.785546	1.39665	D-alanyl-D-alanine carboxypeptidase	D-alanyl-D-alanine carboxypeptidase;	probable D-alanyl-D-alanine carboxypeptidase	putative penicillin binding protein precursor {Synechocystis sp. PCC6803}
sll1440	0.728863	0.944287	0.750188	0.921659	1.27389	0.953289	1.59236	1.39665	pyridoxamine 5'-phosphate oxidase	Pyridoxine/pyridoxamine 5'-phosphate oxidase;	pyridoxamine 5'-phosphate oxidase	pyridoxamine 5-phosphate oxidase {Synechocystis sp. PCC6803}
slr1951	1.26103	0.824402	0.94518	1.24844	1.9802	2.29358	1.16144	1.40252	hypothetical protein slr1951	Slr1951 protein;	hypothetical protein	hypothetical protein {Synechocystis sp. PCC6803}
ssl1690	1.4245	2.33645	1.45349	2.17391	1.92678	1.53846	1.91939	1.40252	hypothetical protein ssl1690	NAD(P)H-quinone oxidoreductase subunit O;	hypothetical protein	R86825 come from this gene.-related {Synechocystis sp. PCC6803}
ssl1918	0.969932	1.1534	0.789266	1.002	1.01937	1.11982	1.14811	1.40449	hypothetical protein ssl1918	Ssl1918 protein;	hypothetical protein	hypothetical protein {Synechocystis sp. PCC6803}
sll1273	0.000381975		0.02003		0.907441	1.6129	1.11607	1.40647	hypothetical protein sll1273	Sll1273 protein;	unknown protein	conserved hypothetical protein {Synechocystis sp. PCC6803}
slr1970	1.11857	1.33333	1.01317	1.08225	1.23001	1.21803	1.2285	1.40647	hypothetical protein slr1970	Slr1970 protein;	hypothetical protein	hypothetical protein {Synechocystis sp. PCC6803}
sll1398	1.27065	1.78571	1.16822	1.61812	1.65289	1.23609	1.8315	1.41044	photosystem II reaction center protein Psb28	Photosystem II reaction center Psb28 protein;	photosystem II reaction center 13 kDa protein	photosystem ii reaction centre w protein {Synechocystis sp. PCC6803}
sll1371	1.4881		1.44509		1.3986	1.15473	1.70068	1.41844	catabolite gene activator protein	Catabolite gene activator protein;	cAMP receptor protein, essential for motility	conserved hypothetical protein {Synechocystis sp. PCC6803}
sll1390	1.15741	1.12867	0.931099	0.976562	1.00604	1.37552	1.03093	1.4245	hypothetical protein sll1390	Sll1390 protein;	hypothetical protein	Z29722 come from this gene. {Synechocystis sp. PCC6803}
sll0588	0.868056	1.58228	1.0395	1.65563	1.47059	1.49254	1.55521	1.42653	hypothetical protein sll0588	Sll0588 protein;	unknown protein	hypothetical protein {Synechocystis sp. PCC6803}
ssl0563	0.980392	1.43266	0.956023	1.38696	1.1919	1.03734	1.41643	1.42857	photosystem I subunit VII	Photosystem I iron-sulfur center;	photosystem I subunit VII	product binds the terminal electron accepting Fe-S centers of photosystem I {Synechocystis sp. PCC6803}
slr1103	1.0929	0.934579	1.11607	0.691563	0.969932	1.17925	1.05708	1.43062	hypothetical protein slr1103	Slr1103 protein;	hypothetical protein	conserved hypothetical protein {Synechocystis sp. PCC6803}
sll0497	0.0116988	0.987167	0.682128	0.96432	1.80832	1.23609	1.70358	1.43266	hypothetical protein sll0497	Sll0497 protein;	hypothetical protein	hypothetical protein {Synechocystis sp. PCC6803}
slr0651	1.15075	1.31579	1.23762	1.03306	0.909918	1.4245	0.81103	1.43678	hypothetical protein slr0651	Slr0651 protein;	hypothetical protein	conserved hypothetical protein {Synechocystis sp. PCC6803}
sll1358	0.819001	0.818331	0.816993	0.802568	0.857633	1.16686	0.886525	1.43678	hypothetical protein sll1358	Sll1358 protein;	putative oxalate decarboxylase, periplasmic protein	conserved hypothetical protein {Synechocystis sp. PCC6803}
slr1949	0.540249	0.376932	0.729927	0.508647	0.874891	1.28866	0.974659	1.44928	hypothetical protein slr1949	Thylakoid membrane protein slr1949;	hypothetical protein	hypothetical protein {Synechocystis sp. PCC6803}
slr1615	0.783085	0.858369	0.565291	0.65703	1.10865	1.35318	1.07759	1.45138	perosamine synthetase	Perosamine synthetase;	perosamine synthetase	probable perosamine synthetase {Synechocystis sp. PCC6803}
sll1051	1.16279		0.0173635		1.14155		0.957854	1.45349	phycocyanin alpha phycocyanobilin lyase CpcF	Phycocyanin alpha phycocyanobilin lyase CpcF;	phycocyanin alpha-subunit phycocyanobilin lyase	phycocyanobilin lyase beta subunit {Synechocystis sp. PCC6803}
slr2001	1.02881	0.938086	0.874891	0.733138	0.997009	1.08932	0.921659	1.4556	hypothetical protein slr2001	Cyanophycinase;	cyanophycinase	cyanophycinase {Synechocystis sp. PCC6803}
slr0303		1.11732		1.76056	0.551268	0.819001	0.970874	1.4556	hypothetical protein slr0303	Arsenite methyltransferase;	hypothetical protein	conserved hypothetical protein {Synechocystis sp. PCC6803}
sll0042	0.97561	1.4771	0.966184	1.17371	0.73046	1.13766	0.838223	1.45985	methyl-accepting chemotaxis protein II	Methyl-accepting chemotaxis protein II;	methyl-accepting chemotaxis protein for positive phototaxis	methyl-accepting chemotaxis transducer, putative {Synechocystis sp. PCC6803}
sll0887	1.78891	1.11111	1.10375	1.13122	0.940734	1.67504	1.34048	1.45985	hypothetical protein sll0887	Sll0887 protein;	putative modulator of DNA gyrase; PmbA homolog	peptide maturation, putative {Synechocystis sp. PCC6803}
slr1861	0.786782	0.809717	0.861326	0.594884	1.49925	1.60514	1.11235	1.46199	hypothetical protein slr1861	Slr1861 protein;	probable sigma regulatory factor	sigma regulatory factor-histidine kinase {Synechocystis sp. PCC6803}
slr1192	0.902527	0.76746	0.982318	1.05932	1.03734	1.5625	1.41243	1.46843	zinc-containing alcohol dehydrogenase family protein	Zinc-containing alcohol dehydrogenase family;	probable alcohol dehydrogenase	hypothetical zinc-type alcohol dehydrogenase-like protein in gntv-leux intergenic region (orf1) {Synechocystis sp. PCC6803}
slr1390	1.09649	1.0846	0.85034	1.02041	1.10011	1.3986	1.01523	1.47059	cell division protein FtsH	ATP-dependent zinc metalloprotease FtsH 1;	cell division protein FtsH	cell division protein ftsh homolog {Synechocystis sp. PCC6803}
sll0043	1.49031	1.71527	1.55039	1.37741	1.22699	1.40647	1.42045	1.47059	CheA like-protein	CheA like protein;	positive phototaxis protein, homologous to chemotaxis protein CheA, two-component hybrid histidine kinase	ChpA, putative {Synechocystis sp. PCC6803}
slr0729	2.1978	2.10526	1.8797	2.01613	2.08768	1.36426	2.57732	1.47493	hypothetical protein slr0729	Thylakoid-associated protein slr0729;	hypothetical protein	conserved hypothetical protein {Synechocystis sp. PCC6803}
sll1151	0.0137899		0.0136442		1.40252	1.75747	1.17096	1.48148	hypothetical protein sll1151	Sll1151 protein;	unknown protein	hypothetical protein {Synechocystis sp. PCC6803}
ssl3335	1.8797	1.46413	1.16686	1.45985	0.992063	1.70648	0.992063	1.48368	secretory protein SecE	Preprotein translocase subunit secE;	preprotein translocase SecE subunit	preprotein translocase, SecE subunit {Synechocystis sp. PCC6803}
sll1381	1.40647	1.40252	1.35501	1.20627	2.17391	1.9305	1.48368	1.48368	hypothetical protein sll1381	Sll1381 protein;	hypothetical protein	hypothetical protein {Synechocystis sp. PCC6803}
sll1949	0.0166436	1.3986	0.403063	0.8	1.18483	1.96078	1.00503	1.4881	hypothetical protein sll1949	Sll1949 protein;	unknown protein	hypothetical protein {Synechocystis sp. PCC6803}
sll1672	1.72117	1.0582	1.65289	1.1274	0.925069	1.61551	1.13766	1.4881	hybrid sensory kinase	Hybrid sensory kinase;	two-component hybrid sensor and regulator	sensory transduction histidine kinase {Synechocystis sp. PCC6803}
sll1737	0.974659	1	0.720461	0.888889	0.83612	1.29032	0.853971	1.49701	hypothetical protein sll1737	Ycf60-like protein;	hypothetical protein YCF60	conserved hypothetical protein {Synechocystis sp. PCC6803}
slr1235	1.88324		1.00301		1.01626	1.45985	1.03306	1.49701	hypothetical protein slr1235	Slr1235 protein;	hypothetical protein	putative protein-related {Synechocystis sp. PCC6803}
slr0707	1.0989	0.961538	1.07527	0.987167	0.876424	1.11235	1.34953	1.49701	DNA polymerase I	DNA polymerase I;	DNA polymerase I	DNA-directed DNA polymerase I {Synechocystis sp. PCC6803}
sll1647	1.21212	0.85034	1.14811	0.803859	0.984252	1.28205	1.14548	1.50602	hypothetical protein sll1647	Sll1647 protein;	probable phosphinothricin N-acetyltransferase	conserved hypothetical protein {Synechocystis sp. PCC6803}
slr1160	1.04932	1.38696	1.1325	1.3624	1.44718	1.1236	1.65837	1.5083	hypothetical protein slr1160	Slr1160 protein;	periplasmic protein, function unknown	hypothetical protein {Synechocystis sp. PCC6803}
slr0575	0.96432	0.827815	0.791766	1.02459	0.987167	1.5528	0.980392	1.51286	hypothetical protein slr0575	Thylakoid membrane protein slr0575;	hypothetical protein	hypothetical protein {Synechocystis sp. PCC6803}
slr0891	1.01523	0.505051	0.93633	0.481	1.03842	1.56495	1.10375	1.51286	N-acetylmuramoyl-L-alanine amidase	N-acetylmuramoyl-L-alanine amidase;	N-acetylmuramoyl-L-alanine amidase	N-acetylmuramoyl-L-alanine amidase, putative, putative {Synechocystis sp. PCC6803}
sll0469	1.10375	0.99108	0.75358	0.807103	0.908265	1.14286	1.1655	1.51286	ribose-phosphate pyrophosphokinase	Ribose-phosphate pyrophosphokinase;	ribose-phosphate pyrophosphokinase	ribose-phosphate pyrophosphokinase {Synechocystis sp. PCC6803}
sll1077	0.923361	0.84246	1.3089	1.03306	0.898473	1.8622	0.735835	1.51515	agmatine ureohydrolase	Probable agmatinase 2;	agmatinase	possible agmatinase, putative {Synechocystis sp. PCC6803}
slr0854	0.728863	0.575705	0.761615	0.600601	1.11732	1.29534	1.29534	1.51515	deoxyribopyrimidine photolyase	Deoxyribodipyrimidine photo-lyase;	DNA photolyase	deoxyribodipyrimidine photolyase (ec 4.1.99.3) (dna photolyase) (photoreactivating enzyme) {Synechocystis sp. PCC6803}
slr0038	0.75188	0.928505	0.635728	0.665336	0.810373	1.04822	1.32626	1.51745	hypothetical protein slr0038	Slr0038 protein;	hypothetical protein	hypothetical protein {Synechocystis sp. PCC6803}
slr1269	0.0224835	1.26422			1.26422	1.1236	1.10254	1.52207	gamma-glutamyltranspeptidase	Gamma-glutamyltranspeptidase;	gamma-glutamyltranspeptidase	gamma-glutamyltranspeptidase precursor, putative {Synechocystis sp. PCC6803}
slr0947	1.24069	1.12994	1.16822	0.96432	0.979432	1.4556	1.01523	1.5361	OmpR subfamily	OmpR subfamily;	response regulator for energy transfer from phycobilisomes to photosystems	probable transcriptional regulator ycf27 (ompr-likeprotei) {Synechocystis sp. PCC6803}
ssr3451	2.39808	1.65837	2.33645	1.48148	1.22549	1.51286	1.23457	1.5361	cytochrome B559 subunit alpha	Cytochrome b559 subunit alpha;	cytochrome b559 alpha subunit	cytochrome b559 alpha chain {Synechocystis sp. PCC6803}
sll0754	1.10132	1.26263	0.892857	0.997009	0.987167	1.31234	0.856164	1.5456	ribosome-binding factor A	Ribosome-binding factor A;	ribosome binding factor A	ribosome-binding factor a {Synechocystis sp. PCC6803}
slr0008		1.37174		1.11607	1.58228	1.93798	1.25313	1.55039	carboxyl-terminal processing protease	Carboxyl-terminal-processing protease;	carboxyl-terminal processing protease	conserved hypothetical protein (GB:X63049_1) {Synechocystis sp. PCC6803}
ssr3304	0.977517	1.12994	1.13122	1.40647	1.21655	1.26743	1.57978	1.55763	hypothetical protein ssr3304	Ssr3304 protein;	hypothetical protein	hypothetical protein {Synechocystis sp. PCC6803}
sll1418	1.21065	1	1.19617	0.882613	0.947867	1.50602	0.965251	1.56006	hypothetical protein sll1418	Sll1418 protein;	photosystem II oxygen-evolving complex 23K protein PsbP homolog	conserved hypothetical protein protein {Synechocystis sp. PCC6803}
slr1612	1.0352	0.988142	0.827815	1.001	1.06838	1.51286	1.18765	1.5674	hypothetical protein slr1612	Slr1612 protein;	hypothetical protein	hypothetical protein {Synechocystis sp. PCC6803}
sll1432	1.08108		1.28866		0.810373	1.36986	0.919963	1.56986	hydrogenase isoenzyme formation protein HypB	Probable hydrogenase nickel incorporation protein hypB;	putative hydrogenase expression/formation protein HypB	hydrogenase expression/formation protein hypb {Synechocystis sp. PCC6803}
sll0899	0.970874	0.987167	0.703235	0.726744	1.05485	1.52672	1.0989	1.57233	bifunctional N-acetylglucosamine-1-phosphate uridyltransferase/glucosamine-1-phosphate acetyltransferase	Bifunctional protein glmU;	UDP-N-acetylglucosamine pyrophosphorylase	udp-n-acetylglucosamine pyrophosphorylase {Synechocystis sp. PCC6803}
slr0513	0.873362	0.744048	0.780031	0.580383	1.58228	1.51515	1.80505	1.58228	periplasmic iron-binding protein	Iron uptake protein A2;	iron transport system substrate-binding protein, periplasmic protein	idiA {Synechocystis sp. PCC6803}
sll0779	1.8315	1.87617	2.20751	2.25734	1.0846	1.39276	1.22399	1.58479	PleD-like-protein	Sll0779 protein;	unknown protein	utilizing regulatory protein tutC {Synechocystis sp. PCC6803}
sll1382	1.22399	1.49031	1.10619	1.12108	1.60772	1.72712	1.44092	1.58983	ferredoxin	Ferredoxin;	ferredoxin, petF-like protein	ferredoxin ii {Synechocystis sp. PCC6803}
slr0769	0.531915	0.585823	0.492611	0.541712	0.956938	1.23153	1.23457	1.60514	hypothetical protein slr0769	Slr0769 protein;	hypothetical protein	conserved hypothetical protein {Synechocystis sp. PCC6803}
slr0534	1.10254	1.26904	1.37174	1.51976	1.1655	0.980392	1.55039	1.61812	soluble lytic transglycosylase	Soluble lytic transglycosylase;	probable transglycosylase	conserved hypothetical protein {Synechocystis sp. PCC6803}
slr1828	1.08814	1.59236	0.98912	1.51515	1.5949	1.3245	1.78571	1.63399	ferredoxin	Ferredoxin;	ferredoxin, petF-like protein	ferredoxin ii {Synechocystis sp. PCC6803}
sll1524		1.17647	0.846024	0.958773			1.09649	1.63666	hypothetical protein sll1524	Sll1524 protein;	hypothetical protein	conserved hypothetical protein {Synechocystis sp. PCC6803}
slr1490	2.03666	1.46628	2.12766	1.70358	1.01729	1.14286	1.33869	1.63934	ferrichrome-iron receptor	Ferrichrome-iron receptor;	ferrichrome-iron receptor	(), putative {Synechocystis sp. PCC6803}
slr0017	1.03199	0.803213	0.786782	0.652316	0.675219	1.17509	0.738007	1.65837	UDP-N-acetylglucosamine 1-carboxyvinyltransferase	UDP-N-acetylglucosamine 1-carboxyvinyltransferase;	UDP-N-acetylglucosamine 1-carboxyvinyltransferase	UDP-N-acetylglucosamine {Synechocystis sp. PCC6803}
slr0689	1.67504	1.16009	1.06383	0.702741	1.34409	1.31406	1.5873	1.66945	hypothetical protein slr0689	Slr0689 protein;	hypothetical protein	inosine-5-monophosphate dehydrogenase related protein VIII-related {Synechocystis sp. PCC6803}
slr1531	0.764526	0.823045	0.765697	0.659631	0.921659	1.59236	0.951475	1.67504	signal recognition particle protein	Signal recognition particle protein;	signal recognition particle protein	signal sequence binding protein {Synechocystis sp. PCC6803}
sml0007	1.43678	1.12867	1.08225	1.06724	1.09529	2.00803	1.00604	1.68067	photosystem II protein PsbY	Photosystem II protein Y;	photosystem II protein Y	hypothetical protein {Synechocystis sp. PCC6803}
sll0274	1.26263	1.38122	1.0142	1.04167	1.33156	1.71527	1.25313	1.68067	hypothetical protein sll0274	Sll0274 protein;	hypothetical protein	HglK-related {Synechocystis sp. PCC6803}
sll0493	1.83486	1.76678	1.49254	1.29032	0.982318	1.16686	1.41443	1.69779	hypothetical protein sll0493	Na-activated K transporter subunit KtrA;	hypothetical protein	conserved hypothetical protein {Synechocystis sp. PCC6803}
sll1618	1.06383	1.05263	0.0331532	1.5015	1.25471	1.16009	1.82815	1.69779	hypothetical protein sll1618	Sll1618 protein;	hypothetical protein	hypothetical protein {Synechocystis sp. PCC6803}
sll0379	0.823723	0.748503	0.88574	0.998004	0.816993	0.972763	1.06496	1.70648	UDP-N-acetylglucosamine acyltransferase	Acyl-[acyl-carrier-protein]--UDP-N-acetylglucosamine O-acyltransferase;	acyl-[acyl-carrier-protein]--UDP-N-acetylglucosamine o-acyltransferase	hydroxydecanoyl-acyl carrier protein-dependent UDP-N-acetylglucosamine-3-O-acyltransferase {Synechocystis sp. PCC6803}
sll1895	1.05263	1.49254	0.690131	0.75188	1.1236	1.79533	0.931099	1.7094	hypothetical protein sll1895	Uncharacterized protein sll1895;	hypothetical protein	c-di-GMP phosphodiesterase A, putative {Synechocystis sp. PCC6803}
slr1424	1.28535	1.16959	1.03413	0.93985	1.46628	1.76991	1.40845	1.71233	UDP-N-acetylenolpyruvoylglucosamine reductase	UDP-N-acetylenolpyruvoylglucosamine reductase;	UDP-N-acetylenolpyruvoylglucosamine reductase	udp-n-acetylenolpyruvoylglucosamine reductase (ec 1.1.1.158) (udp-n- acetylmuramate dehydrogenase) {Synechocystis sp. PCC6803}
slr1773		1.62866		1.46843	1.08814	1.43266	1.29032	1.71527	hypothetical protein slr1773	Slr1773 protein;	unknown protein	hypothetical protein {Synechocystis sp. PCC6803}
slr1123	0.618429	0.909091	0.633312	0.929368	1.43678	2.10084	1.16686	1.72414	guanylate kinase	Guanylate kinase;	guanylate kinase	guanylate kinase GmK {Synechocystis sp. PCC6803}
slr0250	1.0395	1.57978	0.821018	0.915751	1.16959	1.36426	1.43266	1.73611	hypothetical protein slr0250	Slr0250 protein;	hypothetical protein	17.3 kd protein in mura-rpon intergenic region precursor, putative {Synechocystis sp. PCC6803}
slr0591	0.8726	0.701754	0.82713	0.641849	1.04275	1.32979	1.35318	1.74216	hypothetical protein slr0591	Slr0591 protein;	ribonucleoside-diphosphate reductase beta chain	ribonucleoside-diphosphate reductase 1 beta chain {Synechocystis sp. PCC6803}
slr1649	1.06383	1.1325	0.937207	0.999001	0.902527	1.24378	1.20192	1.76367	hypothetical protein slr1649	Chromophore lyase CpcT/CpeT;	hypothetical protein	conserved hypothetical protein {Synechocystis sp. PCC6803}
slr1777	1.87266	1.8315	0.572738	0.642261		1.57978		1.77305	Mg chelatase subunit ChlD	Magnesium-chelatase subunit ChlD;	magnesium protoporphyrin IX chelatase subunit D	magnesium chelatase {Synechocystis sp. PCC6803}
slr0765	1.13766	1.31406	1.19617	1.03306	1.04493	1.13895	1.23153	1.77936	hypothetical protein slr0765	Slr0765 protein;	hypothetical protein	()-related {Synechocystis sp. PCC6803}
slr0955	0.983284	1.5361	0.929368		0.993049	15.873	1.22249	1.78253	hypothetical protein slr0955	Uncharacterized tRNA/rRNA methyltransferase slr0955;	probable tRNA/rRNA methyltransferase	hypothetical tRNA/rrna methyltransferase yaco {Synechocystis sp. PCC6803}
sll1018	1.13379	0.832639	0.769231	0.616903	1.04275	1.65017	1.44509	1.83486	dihydroorotase	Probable dihydroorotase-like protein;	dihydroorotase	dihydroorotase, putative {Synechocystis sp. PCC6803}
sll1804	0.758725	0.693001	0.611247	0.538503	1.20627	1.55039	1.02669	1.84502	30S ribosomal protein S3	30S ribosomal protein S3;	30S ribosomal protein S3	30S ribosomal protein S3 {Synechocystis sp. PCC6803}
ssl3044	1.09649	1.71821	1.36426	2.08333	1.22249	1.40449	1.02041	1.85874	hydrogenase component	Hydrogenase component;	probable ferredoxin	terpredoxin {Synechocystis sp. PCC6803}
slr1048	1.29032	1.31406	0.979432	0.997009			1.26263	1.8622	hypothetical protein slr1048	Slr1048 protein;	hypothetical protein	conserved hypothetical protein {Synechocystis sp. PCC6803}
slr1472	1.18343	1.49031	1.18483	1.36426	1.34228	2.17391	1.29032	1.88324	hypothetical protein slr1472	Slr1472 protein;	hypothetical protein	-identity {Synechocystis sp. PCC6803}
sll0135	0.94518	1.35318	1.01215	1.05374	1.06724	2.1978	0.957854	1.9305	5'-methylthioadenosine phosphorylase	Sll0135 protein;	putative 5'-methylthioadenosine phosphorylase	ntss01_ORF03429 {Synechocystis sp. PCC6803}
slr1870	0.0072271	0.927644		0.576369	1.30039	0.900901	1.20919	1.94175	hypothetical protein slr1870	Slr1870 protein;	hypothetical protein	conserved hypothetical protein {Synechocystis sp. PCC6803}
sll0834	1.54321	1.37552	1.4771	1.46628	0.203211	0.423191	0.924214	1.95695	bicarbonate transporter	Low affinity sulfate transporter;	low affinity sulfate transporter	conserved hypothetical protein {Synechocystis sp. PCC6803}
sll0288	1.5949	1.18343	1.36986	1.0142	1.18203	2.43902	0.968992	2.0202	septum formation inhibitor	Probable septum site-determining protein minC;	septum site-determining protein MinC	septum site-determining protein, putative-related {Synechocystis sp. PCC6803}
ssl1426	0.379651	1.1919	0.86881	0.800641	0.984252	1.31579	0.508906	2.07469	50S ribosomal protein L35	50S ribosomal protein L35;	50S ribosomal protein L35	chloroplast ribosomal protein L35 {Synechocystis sp. PCC6803}
slr1616	1.31926	0.840336	1.08932	0.693001	1.65289	3.25733	1.08342	2.15517	carbamoyl phosphate synthase-like-protein	Slr1616 protein;	unknown protein	hypothetical protein {Synechocystis sp. PCC6803}
sll1019	0.566251	0.77101	0.632511	0.771605	1.03093	1.61551	1.24224	2.17865	glyoxalase II	Hydroxyacylglutathione hydrolase;	hydroxyacylglutathione hydrolase	probable hydroxyacylglutathione hydrolase {Synechocystis sp. PCC6803}
slr1982	0.0724008		0.019387	1.05485	1.02987	1.7331	1.07296	2.22717	CheY family protein	CheY subfamily;	two-component response regulator CheY subfamily	polar differentiation response regulator (divK) {Synechocystis sp. PCC6803}
ssl3549	1.34048	1.37363	1.02669	1.66389	1.11111	0.654879	3.34448	2.24719	hypothetical protein ssl3549	Ssl3549 protein;	hypothetical protein	hypothetical protein {Synechocystis sp. PCC6803}
slr1697	0.577701	0.863558	1.3369	0.674764	1.04384	2.73973	1.16822	2.26244	eukariotic protein kinase	Serine/threonine-protein kinase B;	serine/threonine kinase	PknD {Synechocystis sp. PCC6803}
ssl2717	1.54799	1.83486	1.2837	1.85185	1.15075	1.85529	1.51745	2.32019	hypothetical protein ssl2717	Ssl2717 protein;	hypothetical protein	hypothetical protein {Synechocystis sp. PCC6803}
sll1699	1.78571	1.06724	1.96464	1.17233	1.25945	1.57978	2.01207	2.55102	extracellular solute-binding protein	Extracellular solute-binding protein;	oligopeptide-binding protein of oligopeptide ABC transporter	extracellular solute binding {Synechocystis sp. PCC6803}
sll0698	1.44928	1.65563	0.898473	0.946074	1.29534	0.959693	1.62602	2.5641	drug sensory protein A	Drug sensory protein A;	drug sensory protein A, low temperature sensor, two-component sensor histidine kinase	sensor-like histidine kinase ycf26, putative {Synechocystis sp. PCC6803}
slr2144	1.16009	0.877193	1.02775	0.810373	0.67659	3.663	0.856164	2.80112	hypothetical protein slr2144	Slr2144 protein;	periplasmic protein, function unknown	hypothetical protein {Synechocystis sp. PCC6803}
slr0783	0.818331	0.968054	0.705716	0.891266	0.721501	4.31034	0.726744	2.8169	triosephosphate isomerase	Triosephosphate isomerase;	triosephosphate isomerase	triosephosphate isomerase {Synechocystis sp. PCC6803}
slr0318	0.0138866	0.980392	0.795545	1.01317	1.05485	5.78035	0.466853	4.06504	hypothetical protein slr0318	Slr0318 protein;	unknown protein	conserved hypothetical protein {Synechocystis sp. PCC6803}
slr0233	0.000218626		1.12643e-07	1.07181	0.0178594	1.61551	0.000781179		thioredoxin M	Thioredoxin-like protein slr0233;	thioredoxin M	thioredoxin {Synechocystis sp. PCC6803}
slr0376	0.000328728		0.000329353		0.0247378		0.0259545		hypothetical protein slr0376	Slr0376 protein;	hypothetical protein	Ycf35 {Synechocystis sp. PCC6803}
slr0239	0.732601	0.859845	1.33511	1.65017	0.0202914		0.0325977		precorrin methylase	Precorrin methylase;	precorrin-4 C11-methyltransferase	precorrin-3 methylase {Synechocystis sp. PCC6803}
slr0400	0.000401501		0.000503346			1.88324	0.0352783		inorganic polyphosphate/ATP-NAD kinase	Probable inorganic polyphosphate/ATP-NAD kinase 1;	hypothetical protein	conserved hypothetical protein {Synechocystis sp. PCC6803}
sll1980	1.48588	1.74825	0.896057	1.25313	1.27389	1.51515	0.0835213		thiol:disulfide interchange protein TrxA	Thiol:disulfide interchange protein txlA homolog;	thiol:disulfide interchange protein TrxA	thiol:disulfide interchange protein txla {Synechocystis sp. PCC6803}
sll1329					0.984252		0.813008		monophosphatase	Monophosphatase;	inositol monophosphate family protein	26.5 kda protein, putative {Synechocystis sp. PCC6803}
slr0222	1.10865	1.00908	1.06724	0.969932	0.765111		0.83612		hybrid sensory kinase	Hybrid sensory kinase;	two-component hybrid sensor and regulator	sensory transduction histidine kinase {Synechocystis sp. PCC6803}
slr0018	0.0153763			0.405844	0.859107		0.839631		fumarate hydratase	Fumarate hydratase class II;	fumarase	putative {Synechocystis sp. PCC6803}
slr1686	0.961538	1.24844	0.869565	0.863558	0.882613		0.845309		hypothetical protein slr1686	Slr1686 protein;	hypothetical protein	hypothetical protein {Synechocystis sp. PCC6803}
slr1729	0.425532			41.6667			0.969932		potassium-transporting ATPase subunit B	Potassium-transporting ATPase B chain;	potassium-transporting P-type ATPase B chain	KdpB protein {Synechocystis sp. PCC6803}
ssl0438		0.974659	0.909918		1.01729		0.971817		50S ribosomal protein L12	50S ribosomal protein L12 honologue;	similar to 50S ribosomal protein L12	ribosomal protein L12-related {Synechocystis sp. PCC6803}
sll1673	0.31506	0.558036	0.0149685	0.577701	1.12233		1.05708		regulatory components of sensory transduction system	Regulatory components of sensory transduction system;	two-component response regulator	response regulatory protein {Synechocystis sp. PCC6803}
sll1933	0.0148273		0.0118381				1.0846		DnaJ protein	Chaperone protein dnaJ 2;	DnaJ protein, heat shock protein 40, molecular chaperone	DnaJ1 protein {Synechocystis sp. PCC6803}
sll1071		1.26103		1.35318	0.914913		1.0989		hypothetical protein sll1071	Sll1071 protein;	hypothetical protein	hypothetical protein {Synechocystis sp. PCC6803}
sll1072	0.0173175		0.0172245		1.34409		1.10375		hypothetical protein sll1072	Sll1072 protein;	hypothetical protein	hypothetical protein {Synechocystis sp. PCC6803}
sll0593	0.015539	1.38696	0.0131737	1.12867	1.20627	1.38504	1.31752		glucokinase	Glucokinase;	glucokinase	glucokinase, putative {Synechocystis sp. PCC6803}
slr1646		1.18203	0.786164	1.09529	1.62075		1.31926		ribonuclease III	Ribonuclease 3 1;	ribonuclease III	ribonuclease iii {Synechocystis sp. PCC6803}
slr1972	0.000455161		0.887311	0.589971	1.88324	1.32802	1.35135		hypothetical protein slr1972	Uncharacterized protein slr1972;	hypothetical protein YCF81	conserved hypothetical protein {Synechocystis sp. PCC6803}
slr1535		0.615385		0.463607	0.838223		1.37552		hypothetical protein slr1535	Slr1535 protein;	hypothetical protein	hypothetical protein {Synechocystis sp. PCC6803}
slr1791	18.5185	18.8679			2.079		1.43266		phosphoadenosine phosphosulfate reductase	Phosphoadenosine phosphosulfate reductase;	phosphoadenosine phosphosulfate reductase	phosphoadenosine phosphosulfate reductase {Synechocystis sp. PCC6803}
					1.25		1.51976					hypothetical protein {Synechocystis sp. PCC6803}
sll1615	0.149948	1.16686	1.03842	0.791766	1.287		1.52439		tRNA modification GTPase TrmE	tRNA modification GTPase mnmE;	thiophen and furan oxidation protein	possible thiophene and furan oxidation protein {Synechocystis sp. PCC6803}
sll1296	1.32802	1.81488	1.38504	1.89753	2.21729		1.72117		CheA like-protein	CheA like protein;	two-component hybrid sensor and regulator	ChpA, putative {Synechocystis sp. PCC6803}
slr0984		1.49254		1.05152	1.78891		1.7331		CDP-glucose-4,6-dehydratase	CDP-glucose-4,6-dehydratase;	CDP-glucose 4,6-dehydratase	CDPglucose 4,6-dehydratase (EC 4.2.1.45) NAD+ dependent - Azotobacter vinelandii {Synechocystis sp. PCC6803}
sll1289	1.18906	1.79533	1.24844	1.88324	1.67224		1.76056		hypothetical protein sll1289	Sll1289 protein;	hypothetical protein	conserved hypothetical protein {Synechocystis sp. PCC6803}
slr1596	0.775194			0.848896	1.18064	1.27551			proton extrusion protein PcxA	Proton extrusion protein PcxA;	a protein in the cytoplasmic membrane involved in light-induced proton extrusion.	potential heme-binding protein {Synechocystis sp. PCC6803}
slr0875	3.86806e-07	0.985222		0.324675	1.48368	1.32275			large-conductance mechanosensitive channel	Large-conductance mechanosensitive channel;	large-conductance mechanosensitive channel	conserved hypothetical protein {Synechocystis sp. PCC6803}
sll0221	0.311429			1.10497	1.34953	1.40647			bacterioferritin comigratory protein	Bacterioferritin comigratory protein;	bacterioferritin comigratory protein	bacterioferritin comigratory protein {Synechocystis sp. PCC6803}
slr0320			0.974659	1.27551	0.737463	1.43062			hypothetical protein slr0320	Slr0320 protein;	hypothetical protein	hypothetical protein {Synechocystis sp. PCC6803}
sll0854	0.44484			1.09769		1.50376			hypothetical protein sll0854	Sll0854 protein;	hypothetical protein	hypothetical protein {Synechocystis sp. PCC6803}
slr0338		0.401929	0.0184891		1.01833	1.5361			hypothetical protein slr0338	Slr0338 protein;	probable oxidoreductase	NADH-DEPENDENT DEHYDROGENASE HOMOLOG. {Synechocystis sp. PCC6803}
sll1023	1.15607	1.22249	1.02987	1.08814	1.37741	1.60514			succinate--CoA ligase	Succinate--CoA ligase;	succinyl-CoA synthetase beta chain	succinyl-CoA synthetase, beta subunit, putative {Synechocystis sp. PCC6803}
slr0653	0.764526	0.656168	0.535332	0.458926	1.51286	1.83824			RNA polymerase sigma factor RpoD	RNA polymerase sigma factor rpoD;	principal RNA polymerase sigma factor SigA	RNA polymerase sigma factor rpod1 {Synechocystis sp. PCC6803}
sll1017				1.49477		1.9305			ammonium/methylammonium permease	Putative ammonium transporter sll1017;	ammonium/methylammonium permease	ammonium transporter {Synechocystis sp. PCC6803}
sll0535		2.08768	1.18203			2.04499			ATP-dependent protease ATP-binding subunit ClpX	ATP-dependent Clp protease ATP-binding subunit ClpX;	ATP-dependent Clp protease ATPase subunit	atp-dependent clp protease atp-binding subunit clpx {Synechocystis sp. PCC6803}
slr0654	0.000453745	1.10497	0.928505		1.46199	2.22222			hypothetical protein slr0654	Slr0654 protein;	unknown protein	hypothetical protein {Synechocystis sp. PCC6803}
slr0634		0.0463328				58.8235			hypothetical protein slr0634	Slr0634 protein;	unknown protein	conserved hypothetical protein {Synechocystis sp. PCC6803}
sll0660			0.018402			125			4-hydroxythreonine-4-phosphate dehydrogenase	4-hydroxythreonine-4-phosphate dehydrogenase;	pyridoxal phosphate biosynthetic protein PdxA	pyridoxal phosphate biosynthetic protein PdxA {Synechocystis sp. PCC6803}
ssl2009				1.63132	1.5015				hypothetical protein ssl2009	Thylakoid membrane protein ssl2009;	hypothetical protein	hypothetical protein {Synechocystis sp. PCC6803}
sll0467	0.588235		6.84932						S-adenosylmethionine:tRNA ribosyltransferase-isomerase	S-adenosylmethionine:tRNA ribosyltransferase-isomerase;	S-adenosylmethionine:tRNA ribosyltransferase-isomerase	S-adenosylmethionine tRNA ribosyltransferase {Synechocystis sp. PCC6803}
sll2003									hypothetical protein sll2003	Sll2003 protein;	hypothetical protein	conserved hypothetical protein {Synechocystis sp. PCC6803}
sll1464				3.9283e-05	0.00247693				hypothetical protein sll1464	UPF0061 protein sll1464;	hypothetical protein	conserved hypothetical protein {Synechocystis sp. PCC6803}
sll0684	2.8567e-05			3.47412e-05	0.0026509				phosphate transport ATP-binding protein PstB	Phosphate import ATP-binding protein PstB 2;	phosphate transport ATP-binding protein PstB homolog	phosphate ABC transporter, ATP-binding protein (pstB) {Synechocystis sp. PCC6803}
sll1772					0.0371168				recombination and DNA strand exchange inhibitor protein	MutS2 protein;	DNA mismatch repair protein MutS	conserved hypothetical protein {Synechocystis sp. PCC6803}
sll0631		0.533903	0.014315		0.907441				L-aspartate oxidase	L-aspartate oxidase;	L-aspartate oxidase	l-aspartate oxidase (ec 1.4.3.16) (quinolinate synthetase b) {Synechocystis sp. PCC6803}
slr1735	1.12994		1.15473		1.02881				ABC transporter	ABC transporter;	ATP-binding subunit of the ABC-type Bgt permease for basic amino acids and glutamine	glutamine transport ATP-binding protein glnq {Synechocystis sp. PCC6803}
sll0716		0.0280654		0.0259734	1.07759				leader peptidase I	Probable signal peptidase I-1;	leader peptidase I (signal peptidase I)	signal peptidase i {Synechocystis sp. PCC6803}
sll1297	0.00839532			0.0335154	1.1534				phenoxybenzoate dioxygenase	Phenoxybenzoate dioxygenase;	probable dioxygenase, Rieske iron-sulfur component	chlorophyll b synthase, putative {Synechocystis sp. PCC6803}
sll0816	0.782473	0.766284	0.425894		1.16414				hypothetical protein sll0816	Uncharacterized oxidoreductase sll0816;	probable oxidoreductase	putative oxidoreductase, putative {Synechocystis sp. PCC6803}
sll1556		0.0292082		0.0239034	1.25156				isopentenyl pyrophosphate isomerase	Isopentenyl-diphosphate delta-isomerase;	isopentenyl-dephosphate delta-isomerase	conserved hypothetical protein {Synechocystis sp. PCC6803}
sll1640	0.290276		0.000437497	0.811688	1.77305				hypothetical protein sll1640	Sll1640 protein;	hypothetical protein	conserved hypothetical protein {Synechocystis sp. PCC6803}
slr1098	1.0989		1.1655	1.28535	1.9305				hypothetical protein slr1098	Slr1098 protein;	hypothetical protein	phycocyanin alpha phycocyanobilin lyase CpcE {Synechocystis sp. PCC6803}
ssl0294	0.724638			1.24378	2.41546				hypothetical protein ssl0294	UPF0426 protein ssl0294;	hypothetical protein	hypothetical protein {Synechocystis sp. PCC6803}
slr0406		0.540541	0.0164064		2.53165				dihydroorotase	Dihydroorotase;	dihydroorotase	dihydroorotase {Synechocystis sp. PCC6803}
ssl2922	0.526316			1.8315	76.9231				virulence associated protein B	Virulence associated protein B;	similar to virulence-associated protein VapB	virulence associated protein B {Synechocystis sp. PCC6803}
sll0098		0.763359		0.811688					hypothetical protein sll0098	Ribosomal RNA large subunit methyltransferase N;	hypothetical protein	conserved hypothetical protein protein {Synechocystis sp. PCC6803}
sll0659		1.12233		0.901713					hypothetical protein sll0659	Sll0659 protein;	hypothetical protein	conserved hypothetical protein {Synechocystis sp. PCC6803}
slr0580	1.13895	1.38122	0.856898	1.03734					hypothetical protein slr0580	Slr0580 protein;	aluminum resistance protein homolog	conserved hypothetical protein {Synechocystis sp. PCC6803}
slr1090		1.04167		1.20919					GTPase ObgE	GTPase obg;	GTP-binding protein	spo0b-associated GTP-binding protein {Synechocystis sp. PCC6803}
sll1739		1.06157		1.26582					hypothetical protein sll1739	Sll1739 protein;	unknown protein	hypothetical protein {Synechocystis sp. PCC6803}
slr0586		1.67504		1.34228					hypothetical protein slr0586	Slr0586 protein;	hypothetical protein	hypothetical protein {Synechocystis sp. PCC6803}
sll0248	0.00065875	0.902527	0.000450465	1.51745					flavodoxin FldA	Flavodoxin;	flavodoxin	flavodoxin protein {Synechocystis sp. PCC6803}
sll1271	1.48368			2.5641					hypothetical protein sll1271	Sll1271 protein;	probable porin; major outer membrane protein	conserved hypothetical protein {Synechocystis sp. PCC6803}
slr1819	0.669792			45.4545					hypothetical protein slr1819	Uncharacterized protein slr1819;	hypothetical protein	conserved hypothetical protein {Synechocystis sp. PCC6803}
ssr0693	0.00805049		0.00769355						hypothetical protein ssr0693	Ssr0693 protein;	unknown protein	hypothetical protein {Synechocystis sp. PCC6803}
sll0100		0.349162	0.01148						N-acyl-L-amino acid amidohydrolase	Uncharacterized hydrolase sll0100;	N-acyl-L-amino acid amidohydrolase	N-acyl-L-amino acid amidohydrolase {Synechocystis sp. PCC6803}
slr0723		0.626174	0.706714						hypothetical protein slr0723	Slr0723 protein;	hypothetical protein	hypothetical protein {Synechocystis sp. PCC6803}
sll1104			1.22399						glutamine-binding protein	Glutamine-binding protein;	periplasmic substrate-binding protein of a TRAP-type permease that mediates sodium-dependent glutamate transport GtrC	glutamine-binding, putative {Synechocystis sp. PCC6803}
slr1164		3.34448	55.5556						ribonucleotide reductase subunit alpha	Ribonucleoside-diphosphate reductase subunit alpha;	ribonucleotide reductase subunit alpha	ribonucleotide reductase alpha chain {Synechocystis sp. PCC6803}
sll1120		111.111							chromosome segregation protein SMC1	Chromosome segregation protein SMC1;	chromosome segregation protein SMC1	chromosome segregation protein, putative {Synechocystis sp. PCC6803}
slr0927									photosystem II D2 protein		photosystem II reaction center D2 protein	photosystem II d2 protein {Synechocystis sp. PCC6803}
sll1867									photosystem II D1 protein		photosystem II D1 protein	photosystem q(b) protein {Synechocystis sp. PCC6803}
sll1550									hypothetical protein sll1550	Sll1550 protein;	probable porin; major outer membrane protein	conserved hypothetical protein {Synechocystis sp. PCC6803}
slr1712									hypothetical protein slr1712	Slr1712 protein;	hypothetical protein	hypothetical protein {Synechocystis sp. PCC6803}
sll1566									alpha,alpha-trehalose-phosphate synthase	Glucosylglycerol-phosphate synthase;	glucosylglycerolphosphate synthase	alpha,alpha-trehalose-phosphate-synthase {Synechocystis sp. PCC6803}
sll0202									tRNA uridine 5-carboxymethylaminomethyl modification enzyme GidA	tRNA uridine 5-carboxymethylaminomethyl modification enzyme MnmG;	glucose inhibited division protein	putative glucose inhibited division protein A {Synechocystis sp. PCC6803}
slr0377									hypothetical protein slr0377	Slr0377 protein;	unknown protein	hypothetical protein {Synechocystis sp. PCC6803}
slr1918									hypothetical protein slr1918	Slr1918 protein;	hypothetical protein	conserved hypothetical protein protein {Synechocystis sp. PCC6803}
sll0109									chorismate mutase	Chorismate mutase;	chorismate mutase	chorismate mutase (ec 5.4.99.5) (cm) {Synechocystis sp. PCC6803}
slr1537									hypothetical protein slr1537	Slr1537 protein;	unknown protein	conserved hypothetical protein {Synechocystis sp. PCC6803}
slr1395									hypothetical protein slr1395	Slr1395 protein;	hypothetical protein	putative arabinose kinase {Synechocystis sp. PCC6803}
sll1892									hypothetical protein sll1892	Sll1892 protein;	unknown protein	hypothetical protein {Synechocystis sp. PCC6803}
sll1557									succinyl-CoA synthetase	Succinyl-CoA synthetase;	succinyl-CoA synthetase alpha chain	succinyl-coa synthetase alpha chain {Synechocystis sp. PCC6803}
slr0914									hypothetical protein slr0914	Slr0914 protein;	unknown protein	hypothetical protein {Synechocystis sp. PCC6803}
slr1901									ABC transporter	ABC transporter;	ATP-binding protein of ABC transporter	ABC transporter, ATP-binding protein {Synechocystis sp. PCC6803}
sll0995									hypothetical protein sll0995	Sll0995 protein;	hypothetical protein	conserved hypothetical protein {Synechocystis sp. PCC6803}
sll0456									hypothetical protein sll0456	Sll0456 protein;	hypothetical protein	hypothetical protein {Synechocystis sp. PCC6803}
sll0709									restriction enzyme LlaI protein	LlaI.2 protein;	putative endonuclease	LlaI.2 protein {Synechocystis sp. PCC6803}
sll1905									hybrid sensory kinase	Hybrid sensory kinase;	two-component hybrid sensor and regulator	Nik-1 protein {Synechocystis sp. PCC6803}
sll0400									hypothetical protein sll0400	Uncharacterized protein sll0400;	hypothetical protein	conserved hypothetical protein {Synechocystis sp. PCC6803}
sll0268									hypothetical protein sll0268	Sll0268 protein;	hypothetical protein	hypothetical protein {Synechocystis sp. PCC6803}
slr0625									hypothetical protein slr0625	Slr0625 protein;	hypothetical protein	hypothetical protein {Synechocystis sp. PCC6803}
slr0331									NAD(P)H-quinone oxidoreductase subunit 4	NAD(P)H-quinone oxidoreductase chain 4-1;	NADH dehydrogenase subunit 4 (involved in photosystem-1 cyclic electron flow)	subunit 4 of NADH-plastoquinoneoxidoreductase {Synechocystis sp. PCC6803}
sll0762									hypothetical protein sll0762	Sll0762 protein;	unknown protein	hypothetical protein {Synechocystis sp. PCC6803}
slr0920									hypothetical protein slr0920	Slr0920 protein;	mutator MutT protein	mutator MutT protein {Synechocystis sp. PCC6803}
slr1435									PmbA protein	PmbA protein;	PmbA protein homolog	pmbA-related protein, putative {Synechocystis sp. PCC6803}
sll0649									OmpR subfamily	OmpR subfamily;	two-component response regulator OmpR subfamily	DNA-binding response regulator {Synechocystis sp. PCC6803}
slr1305									regulatory components of sensory transduction system	Regulatory components of sensory transduction system;	two-component response regulator	c-di-GMP phosphodiesterase A, putative {Synechocystis sp. PCC6803}
slr0951									2-C-methyl-D-erythritol 4-phosphate cytidylyltransferase	2-C-methyl-D-erythritol 4-phosphate cytidylyltransferase;	4-diphosphocytidyl-2C-methyl-D-erythritol synthase	conserved hypothetical protein {Synechocystis sp. PCC6803}
sll0413									hypothetical protein sll0413	Sll0413 protein;	hypothetical protein	hypothetical protein {Synechocystis sp. PCC6803}
ssl3829									hypothetical protein ssl3829	Ssl3829 protein;	hypothetical protein	hypothetical protein {Synechocystis sp. PCC6803}
sll1863									hypothetical protein sll1863	Sll1863 protein;	unknown protein	hypothetical protein {Synechocystis sp. PCC6803}
slr2074									mannose-6-phosphate isomerase	Mannose-6-phosphate isomerase;	similar to mannose-1-phosphate guanylyltransferase	WbpW-related {Synechocystis sp. PCC6803}
sll1878									ABC transporter	ABC transporter;	iron(III)-transport ATP-binding protein	ATPase FbpC {Synechocystis sp. PCC6803}
sll1862									hypothetical protein sll1862	Sll1862 protein;	unknown protein	hypothetical protein {Synechocystis sp. PCC6803}
slr2084									hypothetical protein slr2084	Slr2084 protein;	hypothetical protein	hypothetical protein {Synechocystis sp. PCC6803}
slr1362									hypothetical protein slr1362	Slr1362 protein;	hypothetical protein	hypothetical protein {Synechocystis sp. PCC6803}
slr1149									ABC transporter	ABC transporter;	ATP-binding protein of ABC transporter	ABC transporter, ATP-binding protein {Synechocystis sp. PCC6803}
sll0005									ABC1-like	Uncharacterized protein sll0005;	hypothetical protein	predicted protein-related {Synechocystis sp. PCC6803}
slr0842									hypothetical protein slr0842	Slr0842 protein;	hypothetical protein	c-di-GMP phosphodiesterase A {Synechocystis sp. PCC6803}
sll0318									hypothetical protein sll0318	ORF212;	hypothetical protein	hypothetical protein {Synechocystis sp. PCC6803}
sll0471									hypothetical protein sll0471	Sll0471 protein;	hypothetical protein	Uma1 {Synechocystis sp. PCC6803}
sll0853									hypothetical protein sll0853	Chromophore lyase CpcS/CpeS 1;	hypothetical protein	conserved hypothetical protein {Synechocystis sp. PCC6803}
ssl2920									hypothetical protein ssl2920	Ssl2920 protein;	hypothetical protein	hypothetical protein {Synechocystis sp. PCC6803}
slr0937									hypothetical protein slr0937	Slr0937 protein;	unknown protein	hypothetical protein {Synechocystis sp. PCC6803}
sll1732									NAD(P)H-quinone oxidoreductase subunit F	NADH dehydrogenase subunit 5;	NADH dehydrogenase subunit 5 (involved in low CO2-inducible, high affinity CO2 uptake)	NADH dehydrogenase subunit 5 {Synechocystis sp. PCC6803}
sll0708									dimethyladenosine transferase	Ribosomal RNA small subunit methyltransferase A;	dimethyladenosine transferase	dimethyladenosine transferase {Synechocystis sp. PCC6803}
slr0293									glycine dehydrogenase	Glycine dehydrogenase [decarboxylating];	glycine dehydrogenase	glycine dehydrogenase (decarboxylating) {Synechocystis sp. PCC6803}
ssl0461									hypothetical protein ssl0461	Uncharacterized protein ssl0461;	hypothetical protein	hypothetical protein {Synechocystis sp. PCC6803}
sll0564									hypothetical protein sll0564	Sll0564 protein;	hypothetical protein	hypothetical protein {Synechocystis sp. PCC6803}
sll1004									hypothetical protein sll1004	Sll1004 protein;	hypothetical protein	conserved hypothetical protein {Synechocystis sp. PCC6803}
slr1348									serine acetyltransferase	Serine acetyltransferase;	serine acetyltransferase	serine acetyltransferase {Synechocystis sp. PCC6803}
sll1087									sodium-coupled permease	Sodium-coupled permease;	similar to sodium/glucose cotransporter	sodium-coupled permease {Synechocystis sp. PCC6803}
slr1818									hypothetical protein slr1818	Slr1818 protein;	hypothetical protein	conserved hypothetical protein {Synechocystis sp. PCC6803}
slr1271									UDP-N-acetyl-D-mannosaminuronic acid transferase	UDP-N-acetyl-D-mannosaminuronic acid transferase;	probable UDP-N-acetyl-D-mannosaminuronic acid transferase	teichoic acid biosynthesis protein a-related {Synechocystis sp. PCC6803}
slr2033									rubredoxin	Rubredoxin;	membrane-associated rubredoxin, essential for photosystem I assembly	rubredoxin {Synechocystis sp. PCC6803}
slr1259									hypothetical protein slr1259	Slr1259 protein;	hypothetical protein	homology to a plant EST:RICS2753A {Synechocystis sp. PCC6803}
sll1484									NADH dehydrogenase	NADH dehydrogenase;	type 2 NADH dehydrogenase	NADH dehydrogenase {Synechocystis sp. PCC6803}
slr1880									hypothetical protein slr1880	Slr1880 protein;	hypothetical protein	hypothetical protein {Synechocystis sp. PCC6803}
slr1658									hypothetical protein slr1658	Slr1658 protein;	unknown protein	hypothetical protein {Synechocystis sp. PCC6803}
sll1689									RNA polymerase sigma factor	RNA polymerase sigma factor;	group2 RNA polymerase sigma factor SigE	RpoD2 sigma factor {Synechocystis sp. PCC6803}
sll0083									phosphoheptose isomerase	Phosphoheptose isomerase;	phosphoheptose isomerase	phosphoheptose isomerase (gmhA) {Synechocystis sp. PCC6803}
slr0971									hypothetical protein slr0971	Slr0971 protein;	hypothetical protein	29.5kD protein-related {Synechocystis sp. PCC6803}
sll1669									shikimate kinase	Shikimate kinase;	shikimate kinase	shikimate kinase {Synechocystis sp. PCC6803}
sll1395									dTDP-6-deoxy-L-mannose-dehydrogenase	dTDP-6-deoxy-L-mannose-dehydrogenase;	dTDP-6-deoxy-L-mannose-dehydrogenase	putative dTDP-4-keto-L-rhamnose reductase {Synechocystis sp. PCC6803}
slr1315									hypothetical protein slr1315	Slr1315 protein;	hypothetical protein	hypothetical protein {Synechocystis sp. PCC6803}
slr0730									hypothetical protein slr0730	Slr0730 protein;	hypothetical protein	hypothetical protein {Synechocystis sp. PCC6803}
slr0355									hypothetical protein slr0355	Slr0355 protein;	hypothetical protein	hypothetical protein {Synechocystis sp. PCC6803}
sll1032									hypothetical protein sll1032	CcmN protein;	carbon dioxide concentrating mechanism protein CcmN, putative carboxysome assembly protein	carbon dioxide concentrating mechanism protein {Synechocystis sp. PCC6803}
slr1860									ICFG protein	Protein icfG;	carbon metabolisms regulatory protein IcfG	icfg protein {Synechocystis sp. PCC6803}
sll1036									hypothetical protein sll1036	Sll1036 protein;	hypothetical protein	conserved hypothetical protein {Synechocystis sp. PCC6803}
slr1977									hypothetical protein slr1977	Slr1977 protein;	hypothetical protein	hypothetical protein {Synechocystis sp. PCC6803}
slr0969									precorrin methylase	Precorrin methylase;	precorrin methylase	precorrin-3b c17-methyltransferase {Synechocystis sp. PCC6803}
sll1096									30S ribosomal protein S12	30S ribosomal protein S12;	30S ribosomal protein S12	cyanelle ribosomal protein S12 {Synechocystis sp. PCC6803}
												hypothetical protein {Synechocystis sp. PCC6803}
slr0514									hypothetical protein slr0514	Slr0514 protein;	unknown protein	hypothetical protein {Synechocystis sp. PCC6803}
sll0055									processing protease	Processing protease;	processing protease	processing protease, putative {Synechocystis sp. PCC6803}
sll0335									hypothetical protein sll0335	Uncharacterized protein sll0335;	hypothetical protein	conserved hypothetical protein {Synechocystis sp. PCC6803}
slr1613									hypothetical protein slr1613	Slr1613 protein;	hypothetical protein	hypothetical protein {Synechocystis sp. PCC6803}
slr1182									hypothetical protein slr1182	Slr1182 protein;	hypothetical protein	farnesyl cysteine carboxyl methyltransferase-related {Synechocystis sp. PCC6803}
sll0406									hypothetical protein sll0406	Sll0406 protein;	unknown protein	hypothetical protein {Synechocystis sp. PCC6803}
slr1467									precorrin-8X methylmutase	Precorrin isomerase;	precorrin isomerase	conserved hypothetical protein {Synechocystis sp. PCC6803}
slr0078									hypothetical protein slr0078	6-carboxy-5,6,7,8-tetrahydropterin synthase;	putative 6-pyruvoyl tetrahydrobiopterin synthase	putative 6-pyruvoyl tetrahydrobiopterin synthase {Synechocystis sp. PCC6803}
slr1418									dihydroorotate dehydrogenase 2	Dihydroorotate dehydrogenase;	dihydroorotate dehydrogenase	dihydroorotate dehydrogenase {Synechocystis sp. PCC6803}
slr0950									hypothetical protein slr0950	Slr0950 protein;	hemolysin-like protein	conserved hypothetical protein {Synechocystis sp. PCC6803}
sll0823									succinate dehydrogenase iron-sulfur subunit	Succinate dehydrogenase iron-sulfur protein;	probable succinate dehydrogenase iron-sulfur protein	succinate dehydrogenase iron-sulfur protein subunit-related {Synechocystis sp. PCC6803}
sll1147									glutathione S-transferase	Uncharacterized protein sll1147;	glutathione S-transferase	microsomal-related {Synechocystis sp. PCC6803}
sll1596									circadian rhythm protein	KaiB-like protein 1;	circadian clock protein KaiB homolog	KaiB {Synechocystis sp. PCC6803}
slr1325									(p)ppGpp 3'-pyrophosphohydrolase	Probable guanosine-3',5'-bis(diphosphate) 3'-pyrophosphohydrolase;	GTP pyrophosphokinase	GTP pyrophosphokinase {Synechocystis sp. PCC6803}
slr0749									protochlorophyllide reductase iron-sulfur ATP-binding protein	Light-independent protochlorophyllide reductase iron-sulfur ATP-binding protein;	light-independent protochlorophyllide reductase iron protein subunit ChlL	frxC protein {Synechocystis sp. PCC6803}
slr0711									hypothetical protein slr0711	NADPH-dependent 7-cyano-7-deazaguanine reductase;	hypothetical protein	conserved hypothetical protein {Synechocystis sp. PCC6803}
slr1742									hypothetical protein slr1742	Slr1742 protein;	probable cobyric acid synthase	cobyric acid synthase CobQ {Synechocystis sp. PCC6803}
slr1452									sulfate binding protein SbpA	Sulfate-binding protein;	sulfate transport system substrate-binding protein	sulfate-binding protein precursor {Synechocystis sp. PCC6803}
sll1173									hypothetical protein sll1173	Sll1173 protein;	hypothetical protein	gsc, putative {Synechocystis sp. PCC6803}
sll0587									pyruvate kinase	Pyruvate kinase 1;	pyruvate kinase	pyruvate kinase {Synechocystis sp. PCC6803}
slr2080									hypothetical protein slr2080	Slr2080 protein;	hypothetical protein	similar to r1t gp26-related {Synechocystis sp. PCC6803}
sll0909									hypothetical protein sll0909	Sll0909 protein;	unknown protein	conserved hypothetical protein {Synechocystis sp. PCC6803}
slr1790									hypothetical protein slr1790	UPF0093 membrane protein slr1790;	hypothetical protein	conserved hypothetical integral membrane protein {Synechocystis sp. PCC6803}
sll0088									hypothetical protein sll0088	Sll0088 protein;	hypothetical protein	putative DNA-binding protein, putative {Synechocystis sp. PCC6803}
slr1206									hypothetical protein slr1206	Slr1206 protein;	hypothetical protein	hypothetical protein {Synechocystis sp. PCC6803}
slr0617									hypothetical protein slr0617	Slr0617 protein;	unknown protein	hypothetical protein {Synechocystis sp. PCC6803}
slr1566									hypothetical protein slr1566	Slr1566 protein;	hypothetical protein	HpnB protein-related {Synechocystis sp. PCC6803}
slr1521									GTP-binding protein HflX	GTP-binding protein; HflX;	GTP-binding protein	GTP-binding protein HflX {Synechocystis sp. PCC6803}
ssr1398									50S ribosomal protein L33	50S ribosomal protein L33;	50S ribosomal protein L33	chloroplast ribosomal protein L33 {Synechocystis sp. PCC6803}
slr0598									hypothetical protein slr0598	Slr0598 protein;	hypothetical protein	conserved hypothetical protein {Synechocystis sp. PCC6803}
slr1505									hypothetical protein slr1505	Slr1505 protein;	unknown protein	hypothetical protein {Synechocystis sp. PCC6803}
sll0888									hypothetical protein sll0888	Sll0888 protein;	hypothetical protein	hypothetical protein {Synechocystis sp. PCC6803}
sll1186									hypothetical protein sll1186	Sll1186 protein;	hypothetical protein	hypothetical protein {Synechocystis sp. PCC6803}
slr0946									arsenate reductase	Arsenate reductase;	arsenate reductase	arsenate reductase {Synechocystis sp. PCC6803}
slr0605									hypothetical protein slr0605	Slr0605 protein;	hypothetical protein	conserved hypothetical protein {Synechocystis sp. PCC6803}
slr1243									hypothetical protein slr1243	Slr1243 protein;	unknown protein	hypothetical protein {Synechocystis sp. PCC6803}
ssr0692									hypothetical protein ssr0692	Ssr0692 protein;	hypothetical protein	hypothetical protein {Synechocystis sp. PCC6803}
slr1542									2-C-methyl-D-erythritol 2,4-cyclodiphosphate synthase	2-C-methyl-D-erythritol 2,4-cyclodiphosphate synthase;	2-C-methyl-D-erythritol 2,4-cyclodiphosphate synthase	conserved hypothetical protein {Synechocystis sp. PCC6803}
sll0505									hypothetical protein sll0505	Sll0505 protein;	hypothetical protein	conserved hypothetical protein {Synechocystis sp. PCC6803}
slr0818									hypothetical protein slr0818	Slr0818 protein;	hypothetical protein	hypothetical protein {Synechocystis sp. PCC6803}
sll1831									glycolate oxidase subunit (Fe-S) protein	Glycolate oxidase subunit (Fe-S) protein;	glycolate oxidase subunit, (Fe-S)protein	glycolate oxidase, iron-sulfur subunit {Synechocystis sp. PCC6803}
sll0509									AP-4-A phosphorylase II	Ap-4-A phosphorylase II;	similar to 5',5'''-P-1,P-4-tetraphosphate phosphorylase II	5,5-p-1,p-4-tetraphosphate phosphorylase ii-related {Synechocystis sp. PCC6803}
slr0084									imidazole glycerol phosphate synthase subunit HisH	Imidazole glycerol phosphate synthase subunit hisH;	amidotransferase HisH	amidotransferase hish {Synechocystis sp. PCC6803}
sll1299									acetate kinase	Acetate kinase;	acetate kinase	acetate kinase {Synechocystis sp. PCC6803}
sll0662									ferredoxin	Ferredoxin (Bacterial type ferredoxin family);	4Fe-4S type iron-sulfur protein	conserved hypothetical protein {Synechocystis sp. PCC6803}
slr0698									hypothetical protein slr0698	Slr0698 protein;	hypothetical protein	hypothetical protein {Synechocystis sp. PCC6803}
slr1998									hypothetical protein slr1998	Slr1998 protein;	hypothetical protein	conserved hypothetical protein {Synechocystis sp. PCC6803}
sll0790									sensory transduction histidine kinase	Sensory transduction histidine kinase;	two-component sensor histidine kinase	histidine protein kinase {Synechocystis sp. PCC6803}
slr1964									hypothetical protein slr1964	Slr1964 protein;	hypothetical protein	hypothetical protein {Synechocystis sp. PCC6803}
sll1988									Hsp33-like chaperonin	33 kDa chaperonin;	33 kDa chaperonin	conserved hypothetical protein {Synechocystis sp. PCC6803}
ssr1407									hypothetical protein ssr1407	Ssr1407 protein;	hypothetical protein	hypothetical protein {Synechocystis sp. PCC6803}
sll1174									hypothetical protein sll1174	Sll1174 protein;	unknown protein	hypothetical protein {Synechocystis sp. PCC6803}
slr1519									HglK	HglK;	hypothetical protein	conserved hypothetical protein {Synechocystis sp. PCC6803}
sll0350									hypothetical protein sll0350	Sll0350 protein;	hypothetical protein	hypothetical protein {Synechocystis sp. PCC6803}
sll1956									hypothetical protein sll1956	Sll1956 protein;	hypothetical protein	conserved hypothetical protein {Synechocystis sp. PCC6803}
sll0558									hypothetical protein sll0558	Ycf53-like protein;	hypothetical protein YCF53	conserved hypothetical protein {Synechocystis sp. PCC6803}
sll0034									hypothetical protein sll0034	Sll0034 protein;	putative carboxypeptidase	D,D-carboxypeptidase, putative {Synechocystis sp. PCC6803}
ssr2781									hypothetical protein ssr2781	Ssr2781 protein;	hypothetical protein	hypothetical protein {Synechocystis sp. PCC6803}
slr0351									hypothetical protein slr0351	ORF416;	hypothetical protein	conserved hypothetical protein {Synechocystis sp. PCC6803}
slr0229									3-hydroxyisobutyrate dehydrogenase	Uncharacterized oxidoreductase slr0229;	3-hydroxyisobutyrate dehydrogenase	conserved hypothetical protein {Synechocystis sp. PCC6803}
slr1821									hypothetical protein slr1821	Putative zinc metalloprotease slr1821;	hypothetical protein	() {Synechocystis sp. PCC6803}
slr1772									hypothetical protein slr1772	Slr1772 protein;	probable hydrolase, periplasmic protein	penicillin acylase, putative {Synechocystis sp. PCC6803}
												conserved hypothetical protein {Synechocystis sp. PCC6803}
sll0260									hemolysin	UPF0053 protein sll0260;	hypothetical protein	conserved hypothetical protein {Synechocystis sp. PCC6803}
sll1108									stationary phase survival protein SurE	5'-nucleotidase surE;	stationary-phase survival protein SurE homolog	stationary phase survival protein {Synechocystis sp. PCC6803}
sll0625									hypothetical protein sll0625	Sll0625 protein;	unknown protein	hypothetical protein {Synechocystis sp. PCC6803}
sll0154									hypothetical protein sll0154	UPF0052 protein sll0154;	hypothetical protein	conserved hypothetical protein {Synechocystis sp. PCC6803}
slr1567									hypothetical protein slr1567	Slr1567 protein;	unknown protein	hypothetical protein {Synechocystis sp. PCC6803}
sll1249									bifunctional pantoate ligase/cytidylate kinase	Bifunctional pantoate ligase/cytidylate kinase;	pantothenate synthetase/cytidylate kinase	pantothenate synthetase {Synechocystis sp. PCC6803}
sll1702									hypothetical protein sll1702	Ycf51-like protein;	hypothetical protein YCF51	conserved hypothetical protein (orf163) {Synechocystis sp. PCC6803}
sll1870									ABC transporter	ABC transporter;	ATP-binding protein of ABC transporter	putative {Synechocystis sp. PCC6803}
slr0862									LmbP protein	LmbP protein;	probable sugar kinase	conserved hypothetical protein {Synechocystis sp. PCC6803}
sll0611									hypothetical protein sll0611	Sll0611 protein;	hypothetical protein	hypothetical protein {Synechocystis sp. PCC6803}
sll1854									exodeoxyribonuclease III	Exodeoxyribonuclease III;	exodeoxyribonuclease III	exodeoxyribonuclease III {Synechocystis sp. PCC6803}
sll0522									NADH dehydrogenase subunit K	NAD(P)H-quinone oxidoreductase subunit 4L;	NADH dehydrogenase subunit 4L	NADH-plastoquinone oxidoreductase chain 4l {Synechocystis sp. PCC6803}
sll0771									glucose transport protein	Glucose transport protein;	glucose transport protein	putative sugar transporter {Synechocystis sp. PCC6803}
slr1204									serine protease HtrA	Putative serine protease HtrA;	protease	degP {Synechocystis sp. PCC6803}
slr0678									hypothetical protein slr0678	Putative biopolymer transport protein exbD;	biopolymer transport ExbD like protein	biopolymer transport protein, putative, putative {Synechocystis sp. PCC6803}
slr1064									mannosyltransferase B	Mannosyltransferase B;	probable glycosyltransferase	mannosyltransferase {Synechocystis sp. PCC6803}
slr0913									hypothetical protein slr0913	Slr0913 protein;	unknown protein	hypothetical protein {Synechocystis sp. PCC6803}
sll0862									hypothetical protein sll0862	Sll0862 protein;	hypothetical protein	conserved hypothetical protein {Synechocystis sp. PCC6803}
sll0528									hypothetical protein sll0528	Putative zinc metalloprotease sll0528;	hypothetical protein	(), putative {Synechocystis sp. PCC6803}
slr0321									GTP-binding protein Era	GTPase Era;	GTP-binding protein ERA homolog	GTP-binding protein era homolog {Synechocystis sp. PCC6803}
slr1224									cytoplasmic membrane protein for maltose uptake	Cytoplasmic membrane protein for maltose uptake;	ATP-binding protein of sugar ABC transporter	sn-glycerol-3-phosphate transport ATP-binding protein ugpc {Synechocystis sp. PCC6803}
sll0445									hypothetical protein sll0445	Sll0445 protein;	unknown protein	hypothetical protein {Synechocystis sp. PCC6803}
slr0658									hypothetical protein slr0658	Slr0658 protein;	unknown protein	hypothetical protein {Synechocystis sp. PCC6803}
slr1258									hypothetical protein slr1258	Slr1258 protein;	unknown protein	conserved hypothetical protein {Synechocystis sp. PCC6803}
ssl1263									hypothetical protein ssl1263	Ssl1263 protein;	hypothetical protein	conserved hypothetical protein {Synechocystis sp. PCC6803}
slr1759									hybrid sensory kinase	Hybrid sensory kinase;	two-component hybrid sensor and regulator	putative sensor kinase {Synechocystis sp. PCC6803}
slr1541									hypothetical protein slr1541	Slr1541 protein;	hypothetical protein	conserved hypothetical protein {Synechocystis sp. PCC6803}
slr0346									ribonuclease III	Ribonuclease 3 2;	ribonuclease III	ribonuclease III {Synechocystis sp. PCC6803}
sll1233									hypothetical protein sll1233	Sll1233 protein;	hypothetical protein	conserved hypothetical protein {Synechocystis sp. PCC6803}
slr1436									hypothetical protein slr1436	Slr1436 protein;	unknown protein	hypothetical protein {Synechocystis sp. PCC6803}
slr1897									SrrA	SrrA;	periplasmic sugar-binding protein of ABC transporter	srrA protein-related {Synechocystis sp. PCC6803}
slr1261									hypothetical protein slr1261	Uncharacterized protein slr1261;	hypothetical protein	conserved hypothetical protein {Synechocystis sp. PCC6803}
sll0273									Na+/H+ exchanger	Na+/H+ exchanger;	Na+/H+ antiporter	Na+/H+ antiporter, putative {Synechocystis sp. PCC6803}
sll0871									hypothetical protein sll0871	Sll0871 protein;	hypothetical protein	hypothetical protein {Synechocystis sp. PCC6803}
sll0195									ATP-dependent proteinase BsgA	ATP-dependent proteinase; BsgA;	probable ATP-dependent protease	() {Synechocystis sp. PCC6803}
sll0676									hypothetical protein sll0676	Sll0676 protein;	hypothetical protein	conserved hypothetical protein {Synechocystis sp. PCC6803}
ssr3532									hypothetical protein ssr3532	Ssr3532 protein;	unknown protein	hypothetical protein {Synechocystis sp. PCC6803}
slr2018									hypothetical protein slr2018	Slr2018 protein;	unknown protein	hypothetical protein {Synechocystis sp. PCC6803}
												hypothetical protein {Synechocystis sp. PCC6803}
slr0323									alpha-mannosidase	Alpha-mannosidase;	putative alpha-mannosidase	alpha-mannosidase, putative {Synechocystis sp. PCC6803}
slr0869									hypothetical protein slr0869	Slr0869 protein;	hypothetical protein	hypothetical protein {Synechocystis sp. PCC6803}
sll0414									hypothetical protein sll0414	Sll0414 protein;	hypothetical protein	conserved hypothetical protein {Synechocystis sp. PCC6803}
sll1692									hypothetical protein sll1692	Sll1692 protein;	hypothetical protein	conserved hypothetical protein {Synechocystis sp. PCC6803}
sll0996									(dimethylallyl)adenosine tRNA methylthiotransferase	(Dimethylallyl)adenosine tRNA methylthiotransferase miaB;	hypothetical protein	conserved hypothetical protein {Synechocystis sp. PCC6803}
sll0216									hypothetical protein sll0216	Sll0216 protein;	hypothetical protein	conserved hypothetical protein {Synechocystis sp. PCC6803}
sll0007									hypothetical protein sll0007	Sll0007 protein;	hypothetical protein	conserved hypothetical protein {Synechocystis sp. PCC6803}
sll0501									hypothetical protein sll0501	Uncharacterized glycosyltransferase sll0501;	probable glycosyltransferase	conserved hypothetical protein {Synechocystis sp. PCC6803}
sll1507									hypothetical protein sll1507	Sll1507 protein;	salt-induced periplasmic protein	hypothetical protein {Synechocystis sp. PCC6803}
sll0016									membrane-bound lytic transglycosylase A	Membrane-bound lytic transglycosylase A;	probable membrane-bound lytic transglycosylase A	membrane-bound lytic transglycosylase A precursor {Synechocystis sp. PCC6803}
slr0864									ABC transporter	ABC transporter;	ATP-binding protein of ABC transporter	conserved hypothetical protein {Synechocystis sp. PCC6803}
slr1927									hypothetical protein slr1927	Slr1927 protein;	hypothetical protein	() {Synechocystis sp. PCC6803}
slr2097									cyanoglobin	Group 1 truncated hemoglobin glbN;	cyanoglobin	myoglobin (hemoglobin) {Synechocystis sp. PCC6803}
sll1629									DNA photolyase	Cryptochrome DASH;	bacterial cryptochrome	deoxyribodipyrimidine photo-lyase (EC 4.1.99.3) - Salmonella typhimurium, putative {Synechocystis sp. PCC6803}
slr2143									isopenicillin N epimerase	Isopenicillin N epimerase;	L-cysteine/cystine lyase	L-cysteine/cystine lyase C-DES {Synechocystis sp. PCC6803}
sll1481									ABC transporter	Sll1481 protein;	ABC-transporter membrane fusion protein	conserved hypothetical protein {Synechocystis sp. PCC6803}
slr2071									hypothetical protein slr2071	Slr2071 protein;	unknown protein	hypothetical protein {Synechocystis sp. PCC6803}
slr1549									peptide deformylase	Peptide deformylase;	polypeptide deformylase	peptide deformylase (def) [3.5.1.88] {Synechocystis sp. PCC6803}
sll0027									NAD(P)H-quinone oxidoreductase subunit D4	NADH dehydrogenase subunit 4;	NADH dehydrogenase subunit 4 (involved in constitutive, low affinity CO2 uptake)	NADH dehydrogenase subunit 4 {Synechocystis sp. PCC6803}
sll0844									tRNA-specific 2-thiouridylase MnmA	tRNA-specific 2-thiouridylase mnmA;	tRNA (5-methylaminomethyl-2-thiouridylate)-methyltransferase	conserved hypothetical protein {Synechocystis sp. PCC6803}
												hypothetical protein {Synechocystis sp. PCC6803}
slr1364									biotin synthetase	Biotin synthase;	biotin synthetase	bioB {Synechocystis sp. PCC6803}
												hypothetical protein {Synechocystis sp. PCC6803}
sll1915									hypothetical protein sll1915	Sll1915 protein;	hypothetical protein	hypothetical protein {Synechocystis sp. PCC6803}
slr0992									hypothetical protein slr0992	Putative tRNA (cytidine/uridine-2'-O-)-methyltransferase slr0992;	probable tRNA/rRNA methyltransferase	conserved hypothetical protein {Synechocystis sp. PCC6803}
sll0486									circadian rhythm protein	KaiB-like protein 2;	circadian clock protein KaiB homolog	KaiB {Synechocystis sp. PCC6803}
slr0553									hypothetical protein slr0553	Dephospho-CoA kinase;	hypothetical protein	conserved hypothetical protein {Synechocystis sp. PCC6803}
slr0865									hypothetical protein slr0865	Slr0865 protein;	hypothetical protein	conserved hypothetical protein {Synechocystis sp. PCC6803}
slr1774									hypothetical protein slr1774	Slr1774 protein;	unknown protein	hypothetical protein {Synechocystis sp. PCC6803}
sll0441									hypothetical protein sll0441	Sll0441 protein;	unknown protein	hypothetical protein {Synechocystis sp. PCC6803}
slr0179									hypothetical protein slr0179	Slr0179 protein;	hypothetical protein	hypothetical protein {Synechocystis sp. PCC6803}
slr1565									hypothetical protein slr1565	Uncharacterized protein slr1565;	hypothetical protein	T10O24.11 {Synechocystis sp. PCC6803}
sll0160									hypothetical protein sll0160	Sll0160 protein;	hypothetical protein	hypothetical protein {Synechocystis sp. PCC6803}
sll1477									hypothetical protein sll1477	Sll1477 protein;	hypothetical protein	conserved hypothetical protein {Synechocystis sp. PCC6803}
sll1433									hypothetical protein sll1433	Uncharacterized protein sll1433;	hypothetical protein	conserved hypothetical protein {Synechocystis sp. PCC6803}
sll1217									hypothetical protein sll1217	Sll1217 protein;	unknown protein	hypothetical protein {Synechocystis sp. PCC6803}
slr0262									hypothetical protein slr0262	Slr0262 protein;	unknown protein	hypothetical protein {Synechocystis sp. PCC6803}
slr0890									hypothetical protein slr0890	Slr0890 protein;	unknown protein	hypothetical protein {Synechocystis sp. PCC6803}
sll1967									hypothetical protein sll1967	Uncharacterized RNA methyltransferase sll1967;	probable RNA methyltransferase	conserved hypothetical protein {Synechocystis sp. PCC6803}
sll1871									sensory transduction histidine kinase	Sensory transduction histidine kinase;	two-component system sensory histidine kinase	HepK-related {Synechocystis sp. PCC6803}
sll0070									formyltetrahydrofolate deformylase	Formyltetrahydrofolate deformylase;	phosphoribosylglycinamide formyltransferase	formyltetrahydrofolate deformylase {Synechocystis sp. PCC6803}
sll1457									RfbJ protein	RfbJ protein;	probable glycosyltransferase	conserved hypothetical protein {Synechocystis sp. PCC6803}
sll1938									hypothetical protein sll1938	Sll1938 protein;	hypothetical protein	Uma2 {Synechocystis sp. PCC6803}
slr0918									methionine aminopeptidase	Putative methionine aminopeptidase A;	methionine aminopeptidase	methionine aminopeptidase {Synechocystis sp. PCC6803}
slr1431									hypothetical protein slr1431	Slr1431 protein;	hypothetical protein	hypothetical protein {Synechocystis sp. PCC6803}
slr0252									cobalt-precorrin-6x reductase	Cobalt-precorrin-6A reductase;	probable precorrin-6x reductase	precorrin-6x reductase, putative {Synechocystis sp. PCC6803}
sll1224									hydrogenase small subunit	Hydrogenase small subunit;	hydrogenase subunit of the bidirectional hydrogenase	bidirectional hydrogenase small subunit {Synechocystis sp. PCC6803}
slr0748									hypothetical protein slr0748	Slr0748 protein;	hypothetical protein	conserved hypothetical protein {Synechocystis sp. PCC6803}
slr1815									hypothetical protein slr1815	Slr1815 protein;	hypothetical protein	conserved hypothetical protein {Synechocystis sp. PCC6803}
slr0257									carboxyl-terminal protease	Carboxyl-terminal protease;	periplasmic carboxyl-terminal protease	carboxyl terminal protease {Synechocystis sp. PCC6803}
slr1279									NADH dehydrogenase subunit A	NAD(P)H-quinone oxidoreductase subunit 3;	NADH dehydrogenase subunit 3	NDH-C protein (ndhC) {Synechocystis sp. PCC6803}
slr1437									hypothetical protein slr1437	Slr1437 protein;	unknown protein	hypothetical protein {Synechocystis sp. PCC6803}
slr1676									hypothetical protein slr1676	Slr1676 protein;	hypothetical protein	conserved hypothetical protein {Synechocystis sp. PCC6803}
ssl3432									30S ribosomal protein S19	30S ribosomal protein S19;	30S ribosomal protein S19	30s ribosomal protein s19 {Synechocystis sp. PCC6803}
slr0713									queuine tRNA-ribosyltransferase	Queuine tRNA-ribosyltransferase;	tRNA-guanine transglycosylase	tRNA-guanine transglycosylase {Synechocystis sp. PCC6803}
slr1968									hypothetical protein slr1968	Slr1968 protein;	unknown protein	hypothetical protein {Synechocystis sp. PCC6803}
ssl0410									hypothetical protein ssl0410	Ssl0410 protein;	unknown protein	hypothetical protein {Synechocystis sp. PCC6803}
sll0916									precorrin-8X methylmutase	Cobalt-precorrin-8X methylmutase;	precorrin isomerase, precorrin-8X methylmutase	conserved hypothetical protein {Synechocystis sp. PCC6803}
slr1222									hypothetical protein slr1222	Slr1222 protein;	unknown protein	hypothetical protein {Synechocystis sp. PCC6803}
slr1488									ABC transporter	ABC transporter;	multidrug resistance family ABC transporter	ABC transporter, ATP-binding protein, MsbA family {Synechocystis sp. PCC6803}
sll0721									leukotoxin; LtA	Leukotoxin; LtA;	unknown protein	S-layer-RTX protein-related {Synechocystis sp. PCC6803}
slr0397									hypothetical protein slr0397	Slr0397 protein;	hypothetical protein	hypothetical protein {Synechocystis sp. PCC6803}
sll1512									hypothetical protein sll1512	Uncharacterized HTH-type transcriptional regulator sll1512;	hypothetical protein	conserved hypothetical protein {Synechocystis sp. PCC6803}
slr1285									sensory transduction histidine kinase	Sensory transduction histidine kinase;	two-component sensor histidine kinase	hypothetical protein {Synechocystis sp. PCC6803}
ssr0657									hypothetical protein ssr0657	Ssr0657 protein;	hypothetical protein	hypothetical protein {Synechocystis sp. PCC6803}
sll0037									hypothetical protein sll0037	Sirohydrochlorin cobaltochelatase;	hypothetical protein	Cbi protein {Synechocystis sp. PCC6803}
slr0272									hypothetical protein slr0272	Uncharacterized protein slr0272;	unknown protein	hypothetical protein {Synechocystis sp. PCC6803}
ssl1784									30S ribosomal protein S15	30S ribosomal protein S15;	30S ribosomal protein S15	rpsO {Synechocystis sp. PCC6803}
slr1300									2-octaprenyl-6-methoxyphenyl hydroxylase	Uncharacterized protein slr1300;	similar to 2-octaprenyl-6-methoxyphenol hydroxylase	visC protein, putative {Synechocystis sp. PCC6803}
slr1116									hypothetical protein slr1116	Slr1116 protein;	hypothetical protein	dinb protein, putative {Synechocystis sp. PCC6803}
slr2008									monovalent cation/H+ antiporter subunit C	Slr2008 protein;	hypothetical protein	conserved hypothetical protein {Synechocystis sp. PCC6803}
sll0156									hypothetical protein sll0156	Sll0156 protein;	unknown protein	hypothetical protein {Synechocystis sp. PCC6803}
sll0169									hypothetical protein sll0169	Sll0169 protein;	cell division protein Ftn2 homolog	hypothetical protein {Synechocystis sp. PCC6803}
slr0065									hypothetical protein slr0065	Slr0065 protein;	hypothetical protein	hypothetical protein {Synechocystis sp. PCC6803}
sll1399									hypothetical protein sll1399	Sll1399 protein;	hypothetical protein	hypothetical protein {Synechocystis sp. PCC6803}
slr0089									delta(24)-sterol C-methyltransferase	Delta(24)-sterol C-methyltransferase;	gamma-tocopherol methyltransferase	gamma-tocopherol methyltransferase {Synechocystis sp. PCC6803}
slr2035									gamma-glutamyl kinase	Glutamate 5-kinase;	glutamate 5-kinase	hypothetical glutamate 5-kinase {Synechocystis sp. PCC6803}
sll1920									cation-transporting ATPase E1-E2 ATPase	Cation-transporting ATPase PacS;	copper-transporting P-type ATPase PacS	cation-transporting ATPase pacs {Synechocystis sp. PCC6803}
slr1809									hypothetical protein slr1809	Slr1809 protein;	unknown protein	hypothetical protein {Synechocystis sp. PCC6803}
sll1696									hypothetical protein sll1696	Sll1696 protein;	hypothetical protein	hypothetical protein {Synechocystis sp. PCC6803}
slr1070									hypothetical protein slr1070	Slr1070 protein;	unknown protein	hypothetical protein {Synechocystis sp. PCC6803}
sll1942									hypothetical protein sll1942	Sll1942 protein;	unknown protein	hypothetical protein {Synechocystis sp. PCC6803}
ssl3291									hypothetical protein ssl3291	Ssl3291 protein;	hypothetical protein	conserved hypothetical protein {Synechocystis sp. PCC6803}
slr0917									8-amino-7-oxononanoate synthase	Putative 8-amino-7-oxononanoate synthase/2-amino-3-ketobutyrate coenzyme A ligase;	7-keto-8-aminopelargonic acid synthetase	putative 8-amino-7-oxononanoate synthase {Synechocystis sp. PCC6803}
sll1315									hypothetical protein sll1315	Sll1315 protein;	unknown protein	hypothetical protein {Synechocystis sp. PCC6803}
slr0311									sensory transduction histidine kinase	Sensory transduction histidine kinase;	two-component sensor histidine kinase	sensor kinase HrpX, putative {Synechocystis sp. PCC6803}
sll0572									hypothetical protein sll0572	Sll0572 protein;	hypothetical protein	conserved hypothetical protein {Synechocystis sp. PCC6803}
sll0711									4-diphosphocytidyl-2-C-methyl-D-erythritol kinase	4-diphosphocytidyl-2-C-methyl-D-erythritol kinase;	isopentenyl monophosphate kinase	conserved hypothetical protein {Synechocystis sp. PCC6803}
slr1056									hypothetical protein slr1056	Slr1056 protein;	unknown protein	hypothetical protein {Synechocystis sp. PCC6803}
sll0886									hypothetical protein sll0886	Sll0886 protein;	hypothetical protein	udp-n-acetylglucosamine--peptide n-acetylglucosaminyltransferase 110 kd subunit (ec 2.4.1.-) (o-glcnac transferase p110 subunit), putative {Synechocystis sp. PCC6803}
slr1932									hypothetical protein slr1932	Slr1932 protein;	unknown protein	carboxylesterase, putative {Synechocystis sp. PCC6803}
sll0736									hypothetical protein sll0736	Sll0736 protein;	hypothetical protein	conserved hypothetical protein {Synechocystis sp. PCC6803}
sll0808									transposase	Transposase;	putative transposase [ISY508a: 1710788 - 1711753]	putative transposase {Synechocystis sp. PCC6803}
slr1282									transposase	Transposase;	putative transposase [ISY508b: 1877114 - 1878081]	putative transposase {Synechocystis sp. PCC6803}
slr1795									methionine sulfoxide reductase A	Peptide methionine sulfoxide reductase MsrA 2;	peptide methionine sulfoxide reductase	peptide methionine sulfoxide reductase {Synechocystis sp. PCC6803}
sll1608									hypothetical protein sll1608	Sll1608 protein;	hypothetical protein	hypothetical protein {Synechocystis sp. PCC6803}
sll1040									hypothetical protein sll1040	Sll1040 protein;	unknown protein	() {Synechocystis sp. PCC6803}
slr0379									hypothetical protein slr0379	Thymidylate kinase;	thymidylate kinase	thymidylate kinase related (tmk) {Synechocystis sp. PCC6803}
sll1733									NAD(P)H-quinone oxidoreductase subunit M	NADH dehydrogenase subunit 4;	NADH dehydrogenase subunit 4 (involved in low CO2-inducible, high affinity CO2 uptake)	NADH dehydrogenase subunit 4 {Synechocystis sp. PCC6803}
sll1527									hypothetical protein sll1527	Sll1527 protein;	unknown protein	hypothetical protein {Synechocystis sp. PCC6803}
slr0070									methionyl-tRNA formyltransferase	Methionyl-tRNA formyltransferase;	methionyl-tRNA formyltransferase	methionyl-trna formyltransferase (ec 2.1.2.9) {Synechocystis sp. PCC6803}
sll1020									hypothetical protein sll1020	Sll1020 protein;	probable glycosyltransferase	dolichol-P-glucose synthetase, putative {Synechocystis sp. PCC6803}
sll0506									undecaprenyl pyrophosphate synthase	Undecaprenyl pyrophosphate synthase;	undecaprenyl pyrophosphate synthetase	undecaprenyl pyrophosphate synthetase (ec 2.5.1.31) (upp synthetase) (di-trans-poly-cis-decaprenylcistransferase) {Synechocystis sp. PCC6803}
slr0896									hypothetical protein slr0896	Probable multidrug resistance protein norM;	multi-drug efflux transporter	conserved hypothetical protein {Synechocystis sp. PCC6803}
sll1466									hypothetical protein sll1466	Sll1466 protein;	probable glycosyltransferase	conserved hypothetical protein {Synechocystis sp. PCC6803}
sll1054									hypothetical protein sll1054	Sll1054 protein;	hypothetical protein	conserved hypothetical protein {Synechocystis sp. PCC6803}
slr1689									formamidopyrimidine-DNA glycosylase	Formamidopyrimidine-DNA glycosylase;	formamidopyrimidine-DNA glycosylase	formamidopyrimidine-DNA glycosylase {Synechocystis sp. PCC6803}
slr0936									nicotinate-nucleotide pyrophosphorylase	Probable nicotinate-nucleotide pyrophosphorylase [carboxylating];	nicotinate-nucleotide pyrophosphorylase	quinolinate phosphoribosyl transferase {Synechocystis sp. PCC6803}
sll1814									preprotein translocase subunit SecY	Preprotein translocase subunit secY;	preprotein translocase SecY subunit	preprotein translocase secy subunit {Synechocystis sp. PCC6803}
sll0867									hypothetical protein sll0867	Sll0867 protein;	hypothetical protein	oxidoreductase, aldo/keto reductase family {Synechocystis sp. PCC6803}
sll0858									hypothetical protein sll0858	Sll0858 protein;	hypothetical protein	zinc resistance-associated protein precursor {Synechocystis sp. PCC6803}
sll0284									hypothetical protein sll0284	Sll0284 protein;	hypothetical protein	hypothetical protein {Synechocystis sp. PCC6803}
ssr1425									hypothetical protein ssr1425	Ycf34 gene product;	hypothetical protein YCF34	conserved hypothetical protein (orf76) {Synechocystis sp. PCC6803}
sll0204									tRNA (uracil-5-)-methyltransferase Gid	Methylenetetrahydrofolate--tRNA-(uracil-5-)-methyltransferase TrmFO;	glucose inhibited division protein	glucose-inhibited division protein {Synechocystis sp. PCC6803}
sll0549									hypothetical protein sll0549	Sll0549 protein;	hypothetical protein	conserved hypothetical protein {Synechocystis sp. PCC6803}
slr0093									DnaJ protein	DnAJ-like protein slr0093;	DnaJ protein, heat shock protein 40, molecular chaperone	DnaJ1 protein {Synechocystis sp. PCC6803}
slr0418									hypothetical protein slr0418	Slr0418 protein;	putative transcripton factor DevT homolog	putative transcripton factor {Synechocystis sp. PCC6803}
slr1135									hypothetical protein slr1135	Slr1135 protein;	unknown protein	hypothetical protein {Synechocystis sp. PCC6803}
sll0639									hypothetical protein sll0639	Sll0639 protein;	hypothetical protein	conserved hypothetical protein {Synechocystis sp. PCC6803}
slr0080									ribonuclease H	Ribonuclease HI;	ribonuclease H	() {Synechocystis sp. PCC6803}
slr0945									hypothetical protein slr0945	Slr0945 protein;	arsenical resistance protein ArsH homolog	ArsH protein {Synechocystis sp. PCC6803}
slr0608									bifunctional phosphoribosyl-AMP cyclohydrolase/phosphoribosyl-ATP pyrophosphatase protein	Histidine biosynthesis bifunctional protein HisIE;	histidine biosynthesis bifunctional protein HisIE	phosphoribosyl-AMP cyclohydrolase {Synechocystis sp. PCC6803}
slr0682									histidinol dehydrogenase	Putative histidinol dehydrogenase 2;	histidinol dehydrogenase	histidinol dehydrogenase {Synechocystis sp. PCC6803}
sll0141									hypothetical protein sll0141	Sll0141 protein;	hypothetical protein	membrane fusion protein, putative {Synechocystis sp. PCC6803}
slr1563									hypothetical protein slr1563	Uncharacterized protein slr1563;	hypothetical protein	conserved hypothetical protein {Synechocystis sp. PCC6803}
slr0195									hypothetical protein slr0195	Slr0195 protein;	hypothetical protein	hypothetical protein {Synechocystis sp. PCC6803}
sll1635									FAD-dependent thymidylate synthase	Thymidylate synthase thyX;	Thy1 protein homolog	similar to Synechocystis ORF s111635, corresponds to GenBank Accession Number D90903 {Synechocystis sp. PCC6803}
slr1575									hypothetical protein slr1575	Slr1575 protein;	probable potassium efflux system	aefa protein, putative {Synechocystis sp. PCC6803}
sll0740									hypothetical protein sll0740	Sll0740 protein;	hypothetical protein	Uma2 {Synechocystis sp. PCC6803}
slr0169									hypothetical protein slr0169	Slr0169 protein;	hypothetical protein	hypothetical protein {Synechocystis sp. PCC6803}
sll0648									lipophilic protein	Lipophilic protein;	probable glycosyltransferase	undecaprenyl-phosphate alpha-N-acetylglucosaminyltransferase, putative {Synechocystis sp. PCC6803}
* For certain proteins, ratio can not been calculated due to the fact that these proteins were identified in only one condition.
