# Supplementary material for: Proteomic analysis reveals resistance mechanism against biofuel hexane in Synechocystis sp. PCC 6803
Source: Biotechnol Biofuels. 2012 Sep 7;5:68. doi: 10.1186/1754-6834-5-68 (PMC3479031; doi:10.1186/1754-6834-5-68)
Supplement: Additional file 2 — Table S2. KEGG pathway enrichment analysis of the differentially regulated proteins *. [file 1754-6834-5-68-S2.xls]

## Sheet: Suppl Table 2
Supplementary Table 2: KEGG pathway enrichment analysis of the differentially regulated proteins *.
		24 h
KEGG Pathways	KEGG ID	Hexane-24h-r1 vs Control-24h-r1				Hexane-24h-r2 vsControl-24h-r1				Hexane-24h-r1 vs Control-24h-r2				Hexane-24h-r2 vs Control-24h-r2
		Differential Proteins within the pathway	All Proteins within the pathway	P-value		Differential Proteins within the pathway	All Proteins within the pathway	P-value		Differential Proteins within the pathway	All Proteins within the pathway	P-value		Differential Proteins within the pathway	All Proteins within the pathway	P-value
Ribosome	KO03010	13 **(43.33%***)	49#(4.43%##)	3.37374e-11		17 (53.13%)	49 (4.43%)	1.77238e-16		14 (25.93%)	49 (4.43%)	1.49388e-08		14 (28.57%)	49 (4.43%)	3.6335e-09
Sulfur relay system	KO04122	2 (6.67%)	6 (0.54%)	0.00999298						2 (3.7%)	6 (0.54%)	0.0309915		2 (4.08%)	6 (0.54%)	0.0257847
Photosynthesis	KO00195					4 (12.5%)	39 (3.53%)	0.023368		5 (9.26%)	39 (3.53%)	0.037357
Arachidonic acid metabolism	KO00590									2 (3.7%)	3 (0.27%)	0.00681696		2 (4.08%)	3 (0.27%)	0.00561968
		48 h
KEGG Pathways	KEGG ID	Hexane-48h-r1 vs Control-48h-r1				Hexane-48h-r2 vs Control-48h-r1				Hexane-48h-r1 vs Control-48h-r2				Hexane-48h-r2 vs Control-48h-r2
		Diff. Proteins with the pathway	All Proteins with the pathway	P-value		Diff. Proteins with the pathway	All Proteins with the pathway	P-value		Diff. Proteins with the pathway	All Proteins with the pathway	P-value		Diff. Proteins with the pathway	All Proteins with the pathway	P-value
Sulfur relay system	KO04122	2 (5%)	6 (0.54%)	0.0174848		2 (5.71%)	6 (0.54%)	0.0135023
ABC transporters	KO02010	4 (10%)	35 (3.17%)	0.0342521
Photosynthesis	KO00195	4 (10%)	39 (3.53%)	0.0484828		7 (20%)	39 (3.53%)	0.000127674
Steroid biosynthesis	KO00100					1 (2.86%)	2 (0.18%)	0.0623729
Biosynthesis of ansamycins	KO01051					1 (2.86%)	2 (0.18%)	0.0623729
* Only pathways with p-value less than 0.05 were listed.
** Indicates the number of the identified differetially regulated proteins belonged to that KEGG pathway.
*** Indicates the percentage of the identified differentially regulated proteins belonged to that KEGG pathway among all differentially regulated proteins.
# Indicates the number of the identified proteins belonged to that KEGG pathway.
## Indicates the percentage of the identified proteins belonged to that KEGG pathway among all identified proteins with pathway annotation.
